# Supplementary material for: Identification of Tumor Budding-Associated Genes in Breast Cancer through Transcriptomic Profiling and Network Diffusion Analysis
Source: Biomolecules. 2024 Jul 24;14(8):896. doi: 10.3390/biom14080896 (PMC11352152; doi:10.3390/biom14080896)
Supplement: Supplementary file 1 [file biomolecules-14-00896-s001.zip]

Archive with 8 entries (8 files):
- Supplementary/Figure S1 Histogram of MI score.png
- Supplementary/Figure S2 Normalized count of top MI genes.png
- Supplementary/Figure S3 PPI result (without MI).png
- Supplementary/TableS1 Significant DEGs in BCA.xlsx
- Supplementary/TableS2 MI score for each gene.xlsx
- Supplementary/TableS3 The biological and tumor-related functions of the potential biomarkers.docx
- Supplementary/TableS4 GO and KEGG pathway enrichment results (with MI).xlsx
- Supplementary/TableS5 GO and KEGG pathway enrichment results (without MI).xlsx
