# Supplementary material for: Identification of Tumor Budding-Associated Genes in Breast Cancer through Transcriptomic Profiling and Network Diffusion Analysis
Source: Biomolecules. 2024 Jul 24;14(8):896. doi: 10.3390/biom14080896 (PMC11352152; doi:10.3390/biom14080896)
Supplement: Supplementary file 1 [file biomolecules-14-00896-s001.zip › Supplementary/TableS1 Significant DEGs in BCA.xlsx]

## Sheet: Sheet 1
Table S1. Statistical information of significant DEGs
	baseMean	log2FoldChange	lfcSE	stat	pvalue	padj
ZFP42_89799	24.2954	21.3179	3.79536	5.61683	1.94E-08	0.000143927
DLX5_18350	10.1427	19.9167	3.55863	5.59673	2.18E-08	0.000143927
PADI3_22452	19.558	21.0184	3.79565	5.53748	3.07E-08	0.000143927
CLCA2_28548	496.406	10.4243	1.90203	5.48061	4.24E-08	0.000149103
ABCC12_87981	11.5007	20.287	3.7967	5.34332	9.13E-08	0.000256827
CYP4F8_24089	8.00036	19.7868	3.7978	5.21009	1.89E-07	0.000442652
C8G_91020	216.366	-4.84298	0.94402	-5.13016	2.89E-07	0.000581917
LNX1_18397	118.053	8.89036	1.74279	5.10122	3.37E-07	0.000593565
DNAJC22_16620	349.386	7.91363	1.58466	4.99389	5.92E-07	0.00092515
NGFR_17440	52.578	7.81389	1.61062	4.85149	1.23E-06	0.00172425
LTF_26042	1317.64	5.70911	1.18669	4.81094	1.50E-06	0.00192161
SPDEF_6706	1302	6.85881	1.4384	4.76837	1.86E-06	0.0020828
TBX1_16353	80.7903	7.75043	1.62782	4.76122	1.92E-06	0.0020828
SNPH_17872	254.261	7.58246	1.60182	4.73364	2.21E-06	0.00221644
SERHL2_28292	112.639	7.27861	1.54818	4.70141	2.58E-06	0.00242365
APOD_357	221.218	6.18766	1.32454	4.67154	2.99E-06	0.00248871
NOL4_12259	200.015	-5.14139	1.1013	-4.66848	3.03E-06	0.00248871
LRIT3_21714	48.5354	6.79738	1.4591	4.6586	3.18E-06	0.00248871
CNPY4_25551	22.6041	7.63169	1.65799	4.60297	4.17E-06	0.00308459
VWA2_13854	49.9069	8.73173	1.90402	4.58596	4.52E-06	0.00310141
FRMD6_15845	441.972	1.99652	0.437577	4.56267	5.05E-06	0.00310141
MMAA_11927	25.8343	7.82051	1.71479	4.56064	5.10E-06	0.00310141
PHYHD1_21770	273.689	6.6819	1.46737	4.55366	5.27E-06	0.00310141
SLC46A3_14686	244.48	2.97459	0.654386	4.54562	5.48E-06	0.00310141
MUCL1_25623	1423.74	7.59049	1.67031	4.54436	5.51E-06	0.00310141
SOCS2_6660	85.3452	6.52888	1.44058	4.53213	5.84E-06	0.00316011
CECR2_18607	120.861	7.50052	1.6661	4.50184	6.74E-06	0.00351091
CEACAM6_26148	128.42	9.11142	2.03001	4.48836	7.18E-06	0.00360396
SLC43A2_12845	63.8463	6.59917	1.47561	4.47216	7.74E-06	0.00360396
FOXA1_22204	543.118	6.22257	1.39174	4.47106	7.78E-06	0.00360396
CACNA1C_13390	130.797	4.1349	0.925697	4.4668	7.94E-06	0.00360396
SARM1_16521	252.232	4.05215	0.918581	4.41131	1.03E-05	0.00443535
KRT18_92564	39.756	8.43509	1.91331	4.40864	1.04E-05	0.00443535
TBX15_88894	25.6028	7.80747	1.77787	4.39148	1.13E-05	0.00465926
PRCP_90646	579.292	2.07422	0.473448	4.3811	1.18E-05	0.00474722
STAR_19847	36.1576	-5.00242	1.14918	-4.35303	1.34E-05	0.00521432
TIMP3_18875	661.759	2.8139	0.647105	4.34844	1.37E-05	0.00521432
ASIC1_24534	21.3892	7.5525	1.74513	4.32775	1.51E-05	0.00557797
OGN_19206	58.6694	7.33175	1.71466	4.27592	1.90E-05	0.00672003
HOXA7_14600	40.5936	7.53527	1.76258	4.27512	1.91E-05	0.00672003
LONRF2_12966	59.8675	8.00017	1.87385	4.26938	1.96E-05	0.00672727
GARNL3_27252	20.1288	6.42158	1.50926	4.2548	2.09E-05	0.00700997
ADRA2C_22752	44.919	7.47204	1.76186	4.24099	2.23E-05	0.00728214
ADM5_20591	42.3249	8.49552	2.01181	4.22283	2.41E-05	0.00771521
SLC9A2_20813	57.5723	8.93926	2.12031	4.21602	2.49E-05	0.00777517
RNF144A_20926	41.3645	7.34549	1.74823	4.20167	2.65E-05	0.00794067
MLPH_16389	5653.14	4.85785	1.15624	4.20143	2.65E-05	0.00794067
ROBO2_18609	17.2583	7.2413	1.73482	4.17408	2.99E-05	0.00877067
CCN5_7726	67.9061	6.62606	1.59006	4.16717	3.08E-05	0.00885627
CA12_20197	663.766	4.5532	1.0961	4.154	3.27E-05	0.00919428
CTNND1_27079	1679.77	3.43259	0.833287	4.11934	3.80E-05	0.0104833
DYRK4_33846	35.1747	8.21913	1.9982	4.11327	3.90E-05	0.010556
CERS1_33991	26.1474	7.82992	1.92643	4.06448	4.81E-05	0.0127806
CYP4X1_13097	49.487	8.74453	2.15625	4.05543	5.00E-05	0.0128545
ATP5MPL_25583	15.8477	7.12809	1.75808	4.05448	5.02E-05	0.0128545
TIGD4_24615	19.8841	7.44488	1.85314	4.01744	5.88E-05	0.0147833
SCARF2_26255	159.331	3.2824	0.819165	4.00701	6.15E-05	0.01518
SERHL_29035	160.885	7.74605	1.93708	3.99882	6.37E-05	0.0152398
ANKRD30A_87792	37.6515	7.42637	1.85756	3.99792	6.39E-05	0.0152398
SUSD2_21594	33.8324	8.20073	2.05755	3.98569	6.73E-05	0.0157796
METTL7A_26293	227.941	2.76046	0.700234	3.9422	8.07E-05	0.0186239
PYGO1_10781	28.3319	7.89602	2.00566	3.93687	8.26E-05	0.0187351
POTEH_28591	98.0333	6.05055	1.54909	3.90587	9.39E-05	0.0209696
ZBED9_25756	64.6728	5.99735	1.55244	3.86318	0.00011192	0.0246067
ADAMTSL4_24568	284.837	-3.20985	0.834498	-3.84644	0.000119848	0.0254418
SYNC_17010	308.867	3.36781	0.875975	3.84464	0.000120728	0.0254418
ADIPOQ_25453	94.5714	5.38784	1.4017	3.8438	0.000121143	0.0254418
PCDHB13_25302	20.5183	7.48952	1.96191	3.81747	0.000134829	0.0278997
NEIL1_13979	588.058	3.16351	0.832489	3.80006	0.00014466	0.0292107
OR52E8_12082	185.024	9.38858	2.47266	3.79696	0.000146484	0.0292107
GSTM1_10645	26.1143	7.82625	2.06202	3.79542	0.000147392	0.0292107
ABCC11_23423	534.468	8.76838	2.3247	3.77184	0.000162051	0.0314337
TP53AIP1_88494	19.2404	7.31715	1.94076	3.77026	0.000163077	0.0314337
CACNA1D_23527	25.243	6.85748	1.82615	3.75517	0.000173227	0.0329388
NFE2L3_92362	310.517	-2.73725	0.729666	-3.75137	0.000175871	0.0329958
TMEM238_13049	1449.62	1.9138	0.512715	3.73269	0.000189449	0.034963
PCDHA4_89127	41.0874	8.46193	2.26849	3.7302	0.000191326	0.034963
FABP4_21799	51.9685	7.22779	1.94882	3.7088	0.000208243	0.0375665
SLC12A2_14584	2681.74	1.74499	0.471475	3.70114	0.000214633	0.0382291
ANTXR1_20910	268.066	1.98315	0.536474	3.69664	0.000218468	0.0384258
ITGA10_27364	64.2043	4.25421	1.15603	3.68002	0.000233218	0.0405138
ZNF175_26651	208.128	2.93472	0.798324	3.6761	0.000236823	0.0406383
PLPPR3_14955	38.66	8.39005	2.28966	3.66432	0.000248001	0.0418638
ANKRD9_26018	31.5922	7.05505	1.92733	3.66053	0.000251695	0.0418638
PPP1R1A_12640	60.8268	5.07757	1.38757	3.65931	0.000252891	0.0418638
PRDM10_23255	14.8731	7.02804	1.92414	3.65257	0.000259633	0.0424802
S100A7A_16138	997.746	6.17214	1.69193	3.648	0.00026429	0.0427452
DNAI1_13595	37.6882	7.17528	1.97134	3.6398	0.000272845	0.0436273
KRT10_10843	44.5555	8.59406	2.36685	3.63102	0.000282305	0.0446327
ABCG2_39	34.2829	7.18695	1.9828	3.62465	0.000289353	0.0451291
HMGCS2_16503	433.529	8.52847	2.35451	3.62219	0.000292117	0.0451291
HS6ST3_20281	23.5898	7.68404	2.1229	3.61959	0.000295066	0.0451291
IGSF9_24868	223.791	-2.37444	0.658069	-3.6082	0.000308334	0.0456321
INSRR_11477	26.4869	-5.73434	1.58986	-3.60681	0.000309984	0.0456321
CAPN13_19402	878.079	5.81854	1.61337	3.60645	0.000310419	0.0456321
THBS4_15457	248.69	4.47904	1.24294	3.60359	0.000313857	0.0456321
CES3_25687	166.776	5.14729	1.42861	3.603	0.00031457	0.0456321
EGR1_2068	173.646	3.2211	0.897696	3.58819	0.000332987	0.0478109
MMP16_13498	64.0595	5.30861	1.48362	3.57815	0.000346031	0.0491818
