# Supplementary material for: Identification of Tumor Budding-Associated Genes in Breast Cancer through Transcriptomic Profiling and Network Diffusion Analysis
Source: Biomolecules. 2024 Jul 24;14(8):896. doi: 10.3390/biom14080896 (PMC11352152; doi:10.3390/biom14080896)
Supplement: Supplementary file 1 [file biomolecules-14-00896-s001.zip › Supplementary/TableS2 MI score for each gene.xlsx]

## Sheet: TableS2 MI_score
Table S2 Mutual information score of each gene
	MI score
TRAP1_7320	0.500402
IFIH1_14815	0.500402
COX5B_18008	0.500402
EHMT2_28812	0.500402
BSPRY_89072	0.500402
IDO1_3210	0.500402
ITGB5_3450	0.500402
CRIM1_10788	0.500402
HERC5_11373	0.500402
PSTPIP2_12246	0.500402
NOL4_12259	0.500402
RSF1_13470	0.500402
CMPK2_15212	0.500402
EIF3B_16048	0.500402
MOB2_16466	0.500402
ACVR1_17714	0.500402
GBP1_19263	0.500402
STAR_19847	0.500402
CBFB_20079	0.500402
IGSF8_20178	0.500402
TANC2_23794	0.500402
RAPGEF5_23719	0.500402
FANCG_25117	0.500402
MRPL9_25829	0.500402
EXO5_25834	0.500402
PPP1R14C_26664	0.500402
RNF115_27792	0.500402
IL18R1_28357	0.500402
GBP5_89721	0.500402
IGHV3OR16-13_90527	0.500402
C8G_91020	0.500402
DCAF8_91694	0.500402
CDK16_92460	0.500402
ANG_26827	0.500402
TNFRSF25_25177	0.500402
ACOX3_12447	0.500402
EPS8L1_12856	0.500402
COL6A3_13292	0.500402
NEIL1_13979	0.500402
SLC46A3_14686	0.500402
FRMD6_15845	0.500402
ZNF141_16543	0.500402
LPAR1_19496	0.500402
ZNF19_20533	0.500402
ABCC10_22470	0.500402
THBS1_24188	0.500402
SCARF2_26255	0.500402
TAS2R5_26393	0.500402
FBXO32_28461	0.500402
RBM39_92712	0.500402
BCL2L1_21647	0.500402
GADD45B_2570	0.500402
PECAM1_14079	0.500402
GAS7_15840	0.500402
NME6_88350	0.500402
C11orf49_26914	0.500402
HSP90AB1_3128	0.407983
MSH6_4310	0.407983
RFX5_5817	0.407983
RNF19A_12529	0.407983
HNRNPU_17467	0.407983
SLC35D1_20672	0.407983
TLE2_20660	0.407983
USP2_25436	0.407983
METTL7A_26293	0.407983
SRCAP_90788	0.407983
SSB_92786	0.407983
MACF1_3927	0.407983
CBX6_1013	0.407983
SPEF2_27903	0.407983
ARL6IP4_442	0.407983
ZNF335_10728	0.407983
HOXD8_12050	0.407983
WFDC3_12754	0.407983
KRT16_13029	0.407983
SERPINB7_13811	0.407983
LAMA5_14531	0.407983
HOXB13_16208	0.407983
ATP7A_16851	0.407983
USP17L2_22707	0.407983
ZCCHC4_23037	0.407983
RAB15_23061	0.407983
EPS8L2_25193	0.407983
CABP7_88697	0.407983
MAGEB1_89548	0.407983
ANKRD20A1_91161	0.407983
DNMT3L_91263	0.407983
RNF11_92654	0.407983
NF2_25895	0.407983
OGFOD2_91043	0.407983
THBD_7074	0.407983
ITM2C_11194	0.407983
SCNN1G_21899	0.407983
DPYS_90049	0.407983
ANTXR1_20910	0.407983
PRCP_90646	0.407983
SEC24B_6189	0.3731
ORMDL3_10971	0.3731
ZFP2_11079	0.3731
OVOL1_11945	0.3731
CREBL2_12094	0.3731
TMEM238_13049	0.3731
GLO1_13655	0.3731
HIST1H1B_14547	0.3731
MRI1_15045	0.3731
WDR1_15416	0.3731
SARM1_16521	0.3731
RORA_16631	0.3731
LUM_17157	0.3731
IFT27_18625	0.3731
SETD9_18819	0.3731
NOP58_19568	0.3731
MCCC1_20328	0.3731
ZAP70_21701	0.3731
PODN_25774	0.3731
NEU1_4546	0.3731
ZNF595_28126	0.3731
CHN1_1312	0.3731
MIF_4173	0.3731
MCM3_4072	0.3731
ALDH1A1_221	0.3731
HSP90AA1_3127	0.3731
RAB31_5670	0.3731
SQSTM1_6740	0.3731
MRFAP1L1_10556	0.3731
RETREG2_10463	0.3731
STK38_10885	0.3731
HMGCL_10876	0.3731
IFT80_11002	0.3731
INSRR_11477	0.3731
OVOL2_11592	0.3731
TBC1D14_11699	0.3731
AC002116.2_11937	0.3731
SMIM14_12097	0.3731
ABLIM1_12203	0.3731
ANGPTL6_12697	0.3731
PDE9A_13268	0.3731
TPPP_13685	0.3731
EPPK1_13693	0.3731
PAIP2B_14442	0.3731
NHLRC2_14426	0.3731
SLC12A2_14584	0.3731
JKAMP_15608	0.3731
FKBP7_16166	0.3731
CREB3_16202	0.3731
IL1RL1_16374	0.3731
ELK1_16569	0.3731
NSUN7_16664	0.3731
DOCK1_16760	0.3731
ERCC1_16685	0.3731
TNS4_17251	0.3731
PCDH18_17731	0.3731
ERLIN2_17898	0.3731
GNL3_18049	0.3731
APOBEC3C_18283	0.3731
ANKRD33B_18601	0.3731
ACTN1_19142	0.3731
RERG_19873	0.3731
HAUS6_20637	0.3731
ATF7_20880	0.3731
ZDHHC8_21037	0.3731
IFI16_21185	0.3731
TMX4_21634	0.3731
GTPBP4_22608	0.3731
PLCB1_22943	0.3731
CLCC1_23790	0.3731
SP100_24339	0.3731
CFAP206_24289	0.3731
COLEC12_24531	0.3731
S100A9_25189	0.3731
NBR1_25384	0.3731
ATF7IP_26674	0.3731
ZNF616_28128	0.3731
PRSS2_28224	0.3731
PGPEP1L_88577	0.3731
SLC39A9_88693	0.3731
IGLV7-46_88946	0.3731
FNDC1_89098	0.3731
SPON1_89455	0.3731
SUMF1_89708	0.3731
NFE2L3_92362	0.3731
HIGD2A_92851	0.3731
FAM177A1_92881	0.3731
RC3H2_90004	0.3731
TMEM8B_27984	0.3731
ZNF350_90263	0.3731
FUT3_25568	0.3731
ANGPT2_11346	0.3731
SLC39A5_13589	0.3731
MYO3B_19259	0.3731
CD109_19701	0.3731
ATG10_24588	0.3731
JAG1_26573	0.3731
IDI1_92378	0.3731
XRCC5_26508	0.3731
MITF_17860	0.3731
SIRT3_6320	0.350446
CFLAR_1270	0.350446
TP53I13_90548	0.350446
CDH3_1191	0.350446
FOXM1_2479	0.350446
LYRM1_3916	0.350446
PTPN1_5592	0.350446
TPD52L2_7294	0.350446
BSG_778	0.350446
B4GALT5_608	0.350446
OTUD5_4859	0.350446
PAK1_4912	0.350446
PPIL1_5328	0.350446
STT3A_10584	0.350446
CRLF3_10837	0.350446
MARK2_11238	0.350446
TMEM99_11418	0.350446
PARP12_11521	0.350446
BAHCC1_11882	0.350446
CMAS_12003	0.350446
TYMP_12154	0.350446
TEPSIN_13182	0.350446
ZNF644_13575	0.350446
HLX_14008	0.350446
ZBTB42_15005	0.350446
ZNF254_15272	0.350446
CCDC136_15357	0.350446
MOCOS_15371	0.350446
CLEC16A_15759	0.350446
SLC16A13_15766	0.350446
EIF2AK1_15860	0.350446
MDK_16100	0.350446
MRPS5_16256	0.350446
PITPNB_16259	0.350446
ZNF746_16282	0.350446
ZNF615_16477	0.350446
RHBDF2_16413	0.350446
NGFR_17440	0.350446
NRBP2_17647	0.350446
CYS1_18585	0.350446
RNF40_19167	0.350446
ANXA8L1_19389	0.350446
GRHPR_19728	0.350446
KAT7_20054	0.350446
ZNF622_20270	0.350446
ARNTL2_20448	0.350446
PDHA1_20863	0.350446
PODXL2_21093	0.350446
VDR_21221	0.350446
PHACTR4_21271	0.350446
EIF1AD_21495	0.350446
POGK_22520	0.350446
TAP1_22946	0.350446
RCN3_23031	0.350446
INTS5_23100	0.350446
FSTL1_23151	0.350446
KDM5C_23222	0.350446
SPNS2_23332	0.350446
MUC16_23702	0.350446
XAF1_24041	0.350446
BRMS1_24014	0.350446
CC2D1A_24549	0.350446
COP1_24627	0.350446
DDRGK1_24690	0.350446
PXK_24852	0.350446
COMP_24949	0.350446
CSTF3_25576	0.350446
PHACTR1_25671	0.350446
ARHGAP28_26845	0.350446
CHCHD3_27012	0.350446
CMC4_27029	0.350446
PIAS3_27683	0.350446
IFI27_28214	0.350446
PATL2_28691	0.350446
ISG15_3415	0.350446
PTRH2_87387	0.350446
EIF2AK2_87770	0.350446
UBD_87889	0.350446
NKAPL_87997	0.350446
HAAO_88242	0.350446
CCNA1_88761	0.350446
ZW10_88910	0.350446
MMUT_89558	0.350446
ZNF267_90670	0.350446
ZNF611_90945	0.350446
PPT2_91075	0.350446
ARMC12_90998	0.350446
SERBP1_92824	0.350446
VIM_18185	0.350446
FMR1_27230	0.350446
CCSER2_90081	0.350446
NT5C2_90441	0.350446
DCAF17_90352	0.350446
FAM160B1_90236	0.350446
MAP2_26319	0.350446
ETV7_14964	0.350446
CLSTN3_17677	0.350446
CD36_25102	0.350446
BATF2_26881	0.350446
IL12RB1_28419	0.350446
GDPD1_2627	0.350446
S1PR3_27821	0.350446
HIST1H4J_2959	0.350446
CIRBP_1351	0.350446
FRS2_2492	0.350446
PRSS23_5481	0.350446
SOCS2_6660	0.350446
UGDH_7525	0.350446
HELZ2_10675	0.350446
EEF1AKMT2_10685	0.350446
CD2_12308	0.350446
CFAP70_12714	0.350446
STIM2_13325	0.350446
SESN3_14278	0.350446
PINK1_14500	0.350446
ACTA2_14836	0.350446
MINDY3_15669	0.350446
PLD3_16672	0.350446
CBX4_16907	0.350446
CRYL1_18579	0.350446
IKZF5_20213	0.350446
COL25A1_20701	0.350446
CCDC9_20830	0.350446
POSTN_20868	0.350446
ARID2_21556	0.350446
RAB5B_22829	0.350446
CCNI_23520	0.350446
GLTP_24090	0.350446
DSC3_25779	0.350446
NAV3_26097	0.350446
NDRG2_27572	0.350446
POLR3GL_27701	0.350446
RUFY4_87926	0.350446
GRPEL1_87909	0.350446
ZNF792_88309	0.350446
MEDAG_90476	0.350446
MRPS16_93113	0.350446
TNKS1BP1_88735	0.350446
BTN3A2_26908	0.350446
EHMT1_21985	0.350446
CSAG1_27063	0.350446
CCN5_7726	0.350446
FOS_2461	0.333602
PAK6_4917	0.333602
DUXAP9_2442	0.333602
CEBPZ_1245	0.333602
CDK6_1213	0.333602
RAD21_5698	0.333602
TTK_7394	0.333602
MAP1B_12472	0.333602
PTPDC1_12478	0.333602
RASGRP4_12556	0.333602
FBN3_13460	0.333602
APH1B_13700	0.333602
POMT2_13940	0.333602
GNG4_14177	0.333602
CDKN2B_14415	0.333602
B4GALT3_14726	0.333602
TMED3_14854	0.333602
SNX27_14831	0.333602
STMN3_15411	0.333602
MOV10_15708	0.333602
RPS6KA2_15711	0.333602
ABCC1_15868	0.333602
PRSS12_15990	0.333602
MLPH_16389	0.333602
SMDT1_16541	0.333602
CCDC110_16931	0.333602
MATN3_16927	0.333602
TM6SF1_16943	0.333602
KIAA1671_18658	0.333602
KIF1A_18848	0.333602
ZC3H14_19282	0.333602
PRICKLE2_19595	0.333602
SPTBN2_19769	0.333602
BBS2_20596	0.333602
MAFG_20735	0.333602
RLF_20833	0.333602
TFAP2C_21692	0.333602
BRMS1L_22068	0.333602
NXPE2_22183	0.333602
IGIP_22588	0.333602
AKAP12_24261	0.333602
TMEM204_24702	0.333602
ENPP4_25056	0.333602
GPX3_25814	0.333602
PNRC1_26401	0.333602
SNX19_26681	0.333602
PEX1_27674	0.333602
BTN3A3_28303	0.333602
PCBP1_28926	0.333602
SRD5A2_87932	0.333602
SENP8_88060	0.333602
ZNF503_88870	0.333602
TAFA3_89099	0.333602
MFSD6L_89436	0.333602
HPS4_89484	0.333602
ZFP57_89960	0.333602
SUPT20HL1_91774	0.333602
HIST1H2BD_92904	0.333602
ANAPC5_17198	0.333602
PRDM15_27722	0.333602
KCTD6_27391	0.333602
ZSCAN26_10500	0.320178
PLEKHM2_11535	0.320178
FAM151B_12694	0.320178
TENM3_24095	0.320178
KLHL2_24622	0.320178
MRPS10_26532	0.320178
HDAC5_93392	0.320178
GYG1_2852	0.320178
NT5E_4738	0.320178
SPAG7_6692	0.320178
TAF12_6932	0.320178
EGR1_2068	0.320178
FYN_2527	0.320178
PPA2_12790	0.320178
ARHGEF35_13204	0.320178
SPATA25_15111	0.320178
PPIH_15727	0.320178
ADAM33_16692	0.320178
RASL11B_17627	0.320178
SPRY1_18786	0.320178
BOLA1_19553	0.320178
ETS2_20152	0.320178
SAMD15_20425	0.320178
C8orf37_20699	0.320178
CHRFAM7A_21288	0.320178
PNPLA7_21259	0.320178
SLC16A9_21453	0.320178
TIA1_21572	0.320178
HSPBP1_22130	0.320178
TMC6_22569	0.320178
DOP1B_23199	0.320178
ZNF248_23448	0.320178
IL4I1_23444	0.320178
CMTM8_24948	0.320178
CLINT1_25116	0.320178
DHX58_25948	0.320178
GOPC_25967	0.320178
AKR7L_33676	0.320178
PRRC2A_89684	0.320178
OSM_91139	0.320178
SURF2_6899	0.320178
ARHGAP27_26844	0.320178
PIP4K2B_5156	0.315563
EGFR_2063	0.315563
GOT1_2737	0.315563
HDLBP_2912	0.315563
TFDP1_7045	0.315563
ACKR3_11692	0.315563
APOOL_12663	0.315563
SLC15A4_12671	0.315563
ARMC9_12765	0.315563
CACNA1C_13390	0.315563
ETHE1_13494	0.315563
ATAD2B_13606	0.315563
NFATC1_15273	0.315563
SERINC1_16225	0.315563
LTV1_17253	0.315563
SAFB_17720	0.315563
TRIM25_17975	0.315563
PLCG2_18146	0.315563
TMED7-TICAM2_18083	0.315563
MKS1_18955	0.315563
NAGLU_19399	0.315563
DAB2_19751	0.315563
ADAMTS5_20704	0.315563
SETD3_21134	0.315563
RECK_22679	0.315563
CDH11_23329	0.315563
C11orf95_23442	0.315563
PWWP3A_23773	0.315563
IFT172_23946	0.315563
JCAD_24807	0.315563
DAPP1_25008	0.315563
POLR2J3_25233	0.315563
ZNF438_25533	0.315563
LRRC43_25508	0.315563
ZNF782_25871	0.315563
ZNF175_26651	0.315563
CTNND1_27079	0.315563
GNB1L_89611	0.315563
PSMA2_92513	0.315563
TMA7_93241	0.315563
WDR61_90867	0.315563
NR2F2_27597	0.315563
RPL17_93254	0.315563
PSMD1_91505	0.315563
RBM38_27763	0.315563
BLOC1S6_92471	0.315563
UEVLD_11769	0.315563
GARNL3_27252	0.315563
HYAL3_27339	0.315563
FAS_2345	0.315563
HK1_2971	0.315563
HYPK_3180	0.315563
OXCT1_4876	0.315563
RBM15B_5765	0.315563
FCGRT_11028	0.315563
ZBTB17_11403	0.315563
GCNT4_11531	0.315563
FHOD1_11719	0.315563
SLC18A2_12450	0.315563
RGL3_12535	0.315563
AEBP1_12867	0.315563
WIZ_13069	0.315563
ROBO3_14074	0.315563
NEURL1B_14424	0.315563
CCZ1B_14443	0.315563
COL26A1_14870	0.315563
ID1_14943	0.315563
CAV2_15304	0.315563
CISH_15441	0.315563
HIST1H3I_19155	0.315563
ZNHIT6_19545	0.315563
ZNF862_19779	0.315563
CCIN_20498	0.315563
CD84_21473	0.315563
SLC9A3R1_21702	0.315563
PCDHB4_21879	0.315563
CXCL14_22017	0.315563
PPP3CA_22483	0.315563
NBAS_23402	0.315563
NEO1_23654	0.315563
PRR34_25721	0.315563
DIRAS1_25910	0.315563
EIF4G1_27165	0.315563
NR4A2_28266	0.315563
TMEM42_87522	0.315563
GRP_87703	0.315563
FMNL3_90863	0.315563
REXO1_92392	0.315563
ZNF83_92997	0.315563
ETV3_27187	0.315563
CA12_20197	0.315563
DMXL2_1888	0.315563
C11orf45_26913	0.315563
PTGIR_90364	0.315563
SYNE2_6916	0.309015
SLC40A1_20629	0.309015
ILF3_21658	0.309015
C9orf72_23311	0.309015
S100A10_24605	0.309015
HOXC5_27327	0.309015
CPSF4L_88631	0.309015
VPS45_28061	0.309015
TAGAP_88394	0.309015
CNDP2_1408	0.309015
C2orf76_885	0.309015
LOXL1_3850	0.309015
RALA_5719	0.309015
VMP1_7666	0.309015
KBTBD3_10506	0.309015
GPALPP1_10890	0.309015
CCL7_11137	0.309015
DCAF5_11490	0.309015
TMEM150B_12427	0.309015
GLT8D2_12858	0.309015
NME5_14939	0.309015
CRY1_15619	0.309015
KLF2_16192	0.309015
TMEM87B_16343	0.309015
DUSP9_18950	0.309015
ZDHHC14_19477	0.309015
NLGN2_20049	0.309015
FAM110C_20024	0.309015
RGL2_20670	0.309015
LRP1_21937	0.309015
STK40_22411	0.309015
ASGR2_22847	0.309015
PPP1R3B_23053	0.309015
PRLR_24432	0.309015
POTEM_33861	0.309015
TSC22D1_21802	0.309015
EMC3_15514	0.309015
MIER1_17745	0.309015
NOSTRIN_91486	0.309015
PGR_5102	0.309015
POU5F1_5291	0.299458
RETSAT_5803	0.299458
RFC4_5811	0.299458
ODAM_10470	0.299458
EYA1_10673	0.299458
SPOPL_12140	0.299458
NANOG_12901	0.299458
SERINC2_13115	0.299458
DDX28_13782	0.299458
DMXL1_14071	0.299458
RGPD8_14466	0.299458
MYBPH_15867	0.299458
MTFR1L_18718	0.299458
MGP_19403	0.299458
CELF2_19652	0.299458
TIFAB_19778	0.299458
AP5B1_21108	0.299458
ALDH3B2_24808	0.299458
FRMPD1_25255	0.299458
MYO1H_87740	0.299458
BMX_88855	0.299458
MTLN_89109	0.299458
POU4F1_89295	0.299458
PCDH1_91272	0.299458
ANGEL2_26828	0.299458
BCL2A1_17331	0.299458
FMO5_11213	0.299458
CC2D2A_10646	0.291103
SLC16A3_11846	0.291103
SVBP_14145	0.291103
FBXO2_14562	0.291103
ZNF554_17792	0.291103
DGKE_19872	0.291103
CPLANE2_21632	0.291103
ADGRB3_22765	0.291103
MAN2B2_24195	0.291103
SEMA7A_26129	0.291103
CCDC17_28628	0.291103
LDHAL6A_87783	0.291103
CXCL11_88024	0.291103
ZNF831_88079	0.291103
ALX3_88937	0.291103
POU4F3_89297	0.291103
ULK2_24883	0.291103
USH1C_11650	0.291103
KAT6B_3489	0.291103
RASSF5_11333	0.291103
VASH2_12681	0.291103
TUBA3E_15216	0.291103
FBXL7_19474	0.291103
GK2_21800	0.291103
WDR18_25239	0.291103
MAPK4_25184	0.291103
KLF17_25579	0.291103
UBASH3B_26656	0.291103
CHRNB4_89755	0.291103
SATB2_3824	0.291103
FASLG_21013	0.291103
PRPF4_5463	0.28368
BIN3_12008	0.28368
ACVR1C_12053	0.28368
CAMLG_12796	0.28368
STC2_13264	0.28368
IRF4_15768	0.28368
C10orf120_15921	0.28368
ETV5_16789	0.28368
ZNF473_19236	0.28368
CAV1_20077	0.28368
USP15_21544	0.28368
IFI27L1_21922	0.28368
ZNF697_24100	0.28368
PRMT5_28286	0.28368
OR10D3_87677	0.28368
AMZ1_88637	0.28368
ANP32D_88632	0.28368
TRBV27_88690	0.28368
IGHV3-72_88841	0.28368
UFC1_88793	0.28368
USP6_89440	0.28368
APOBEC3D_90589	0.28368
DHRS12_27110	0.28368
CYP11A1_1693	0.28368
ALDOC_233	0.28068
GMFG_11656	0.28068
TRIM16L_16350	0.28068
SLC30A1_20617	0.28068
RFXAP_23742	0.28068
ANO9_88036	0.28068
HIST2H2AC_93133	0.28068
GSS_2814	0.28068
RPL36_5938	0.28068
B4GALT7_611	0.28068
TGFBR2_7065	0.28068
FCHSD2_10569	0.28068
MXRA5_12061	0.28068
CNPY1_13096	0.28068
ALDH3B1_13305	0.28068
RGS11_13481	0.28068
LMLN_13705	0.28068
OBSCN_14788	0.28068
TRIM24_15050	0.28068
ZNF735_15154	0.28068
PGAP2_15285	0.28068
FKBP1B_16333	0.28068
WDR19_16575	0.28068
SFTPA1_17909	0.28068
TRNAU1AP_17999	0.28068
COL28A1_18711	0.28068
TNFSF13B_19280	0.28068
NKIRAS1_19890	0.28068
HOXC10_20146	0.28068
SPIB_20129	0.28068
BTBD6_20245	0.28068
EIF2S3_20487	0.28068
PHKA2_20917	0.28068
TAF8_21607	0.28068
EZH1_21671	0.28068
TMOD4_21760	0.28068
TRIM14_21810	0.28068
RNF34_21963	0.28068
TNFAIP1_22158	0.28068
STARD4_22492	0.28068
INPP4A_22995	0.28068
SNRPD2_23205	0.28068
LAMP3_25004	0.28068
COX6B2_25491	0.28068
SIGIRR_26685	0.28068
KCTD14_27389	0.28068
CLASRP_28444	0.28068
SLCO3A1_28891	0.28068
MYCL_28986	0.28068
RNF207_88809	0.28068
FLNC_89124	0.28068
REEP3_89598	0.28068
CLIC3_90770	0.28068
CDH13_91009	0.28068
CCT7_92760	0.28068
MMP2_27519	0.28068
HNRNPH1_93306	0.28068
CHD4_1284	0.28068
ZC3H18_91589	0.28068
BCL3_17192	0.28068
OGG1_12084	0.28068
CTBP2_22258	0.28068
DLGAP1_27117	0.28068
ZNF415_28112	0.28068
RGS3_27783	0.28068
IRS1_20491	0.28068
RPL27A_92968	0.28068
ZNF7_22557	0.28068
HHAT_27312	0.28068
BTBD7_26905	0.28068
JOSD2_10604	0.28068
SRRM5_6767	0.28068
DUSP3_1987	0.28068
SPDEF_6706	0.28068
ANKRD20A13P_283	0.28068
COL5A2_1483	0.28068
FSD1_2495	0.28068
SLC25A11_6391	0.28068
STAT1_6824	0.28068
LAD1_10562	0.28068
CALHM6_10649	0.28068
ZDHHC3_10680	0.28068
GPC4_11583	0.28068
LTBP2_12634	0.28068
ADD1_12915	0.28068
SWT1_14364	0.28068
HIST1H2AA_14795	0.28068
ISM1_16436	0.28068
OCLN_16394	0.28068
DYDC1_18662	0.28068
LARP4B_18731	0.28068
TIMP3_18875	0.28068
CLASP2_18988	0.28068
PDPN_19437	0.28068
MAP9_19549	0.28068
AKAP3_20165	0.28068
FLRT2_20435	0.28068
LMOD1_20824	0.28068
FREM2_21359	0.28068
PHYHD1_21770	0.28068
C19orf48_21955	0.28068
PBRM1_23120	0.28068
UTP14C_23487	0.28068
SART1_23706	0.28068
FBXO38_24608	0.28068
ZNF569_24900	0.28068
LDLRAP1_24985	0.28068
POLR3E_26314	0.28068
C10orf62_26912	0.28068
EIF4EBP3_27164	0.28068
ARPIN_33565	0.28068
PRR12_89340	0.28068
SLC30A5_90853	0.28068
MFSD6_89635	0.28068
MRNIP_26944	0.28068
SNAI2_6603	0.28068
CTDSPL_91460	0.28068
PIGA_27684	0.28068
TP53INP2_33604	0.28068
MYCBPAP_91372	0.28068
CSF1_25149	0.28068
KCNB1_91473	0.28068
ZNF260_89497	0.277003
RPL28_92522	0.277003
MEI4_11203	0.277003
SEMA5A_13118	0.277003
ENOX2_13763	0.277003
DOC2B_14434	0.277003
PRICKLE1_15239	0.277003
STN1_16142	0.277003
OR1E1_18652	0.277003
HMSD_18693	0.277003
PUS7L_19692	0.277003
OR7G1_20315	0.277003
KIAA2013_21614	0.277003
GPR33_21989	0.277003
SEC16B_23083	0.277003
FAM81B_23460	0.277003
NKG7_23420	0.277003
ZNF502_23805	0.277003
GMNC_25274	0.277003
ZNF878_28152	0.277003
SPAG17_28579	0.277003
RBIS_28676	0.277003
NT5DC4_33786	0.277003
OR13A1_87645	0.277003
TRGV8_88081	0.277003
TRBV30_88551	0.277003
NKX2-5_89148	0.277003
DESI2_89273	0.277003
TRBV6-5_90854	0.277003
RPL5_92647	0.277003
MEIKIN_22445	0.277003
SWAP70_16065	0.276065
CCT3_1099	0.276065
FEN1_2387	0.276065
MRPL53_4285	0.276065
MAPRE1_4017	0.276065
SEC61G_6193	0.276065
DEK_1841	0.276065
DNTTIP2_1936	0.276065
GRB2_2774	0.276065
RPAP3_5909	0.276065
PYGO1_10781	0.276065
SECTM1_10973	0.276065
PPFIA2_11046	0.276065
SLC6A15_11255	0.276065
ADGRA2_11505	0.276065
SENP7_11635	0.276065
CLCN4_11847	0.276065
MMAA_11927	0.276065
FOSL2_11989	0.276065
CRIP1_12095	0.276065
HIST3H2A_12091	0.276065
DCST1_12131	0.276065
PLPP5_12483	0.276065
TBC1D17_12896	0.276065
SLC43A2_12845	0.276065
COPS6_13125	0.276065
KLHDC1_13148	0.276065
DDX11_13416	0.276065
CDC42EP4_13561	0.276065
RANBP6_13604	0.276065
SLC7A5_13711	0.276065
NIPA1_13644	0.276065
VWA2_13854	0.276065
RCC2_13985	0.276065
FAM214A_13942	0.276065
N4BP2L2_14090	0.276065
CEP170_14022	0.276065
ATRX_14146	0.276065
ZNF544_14233	0.276065
DCAF15_14308	0.276065
PAGR1_14493	0.276065
HOXA7_14600	0.276065
MMP7_14781	0.276065
FAM83D_14832	0.276065
GOLGB1_14860	0.276065
RUBCNL_14917	0.276065
RIPOR1_15201	0.276065
TOPORS_15752	0.276065
FUT9_15954	0.276065
HIST2H4B_16248	0.276065
TBX1_16353	0.276065
NECTIN1_16399	0.276065
PICALM_16406	0.276065
TMEM164_16460	0.276065
BTN2A2_17228	0.276065
NTN1_17354	0.276065
UHRF1_17708	0.276065
CREG2_18035	0.276065
TRIM21_18353	0.276065
CTSC_18388	0.276065
LNX1_18397	0.276065
ARL2_18516	0.276065
BMS1_18670	0.276065
ROBO2_18609	0.276065
CECR2_18607	0.276065
IPMK_18870	0.276065
OGN_19206	0.276065
CAPRIN2_19415	0.276065
MATR3_19580	0.276065
ZNF316_19685	0.276065
DNAJC4_20379	0.276065
MDN1_20492	0.276065
LOXL3_20586	0.276065
GPR63_20706	0.276065
NUDT18_20651	0.276065
TACSTD2_20739	0.276065
PARP10_20786	0.276065
RNF144A_20926	0.276065
IRS2_21012	0.276065
EBF1_21019	0.276065
CHRD_21008	0.276065
CYBA_21021	0.276065
CD53_21070	0.276065
ZFAND2A_21269	0.276065
LPIN1_21267	0.276065
SH3RF3_21358	0.276065
SPART_21636	0.276065
ADRA2C_22752	0.276065
RAB11B_22740	0.276065
FSCN1_22817	0.276065
ARL6IP6_22929	0.276065
TRIM43_22851	0.276065
PPFIBP2_22885	0.276065
MTAP_23096	0.276065
E2F3_23623	0.276065
UBXN8_23904	0.276065
P4HA1_23992	0.276065
CCDC43_24330	0.276065
ASIC1_24534	0.276065
PHTF1_24621	0.276065
CCPG1_24761	0.276065
RAD51AP1_24940	0.276065
ARSA_25202	0.276065
HDGF_25343	0.276065
CNPY4_25551	0.276065
CCL18_26031	0.276065
CIAO2B_26073	0.276065
LTF_26042	0.276065
JADE3_26279	0.276065
ZIC1_28097	0.276065
GTF2H2_28175	0.276065
TRBC1_28169	0.276065
SERHL2_28292	0.276065
TAS2R13_33632	0.276065
ZNF492_33735	0.276065
ATP5IF1_87543	0.276065
SMIM30_87617	0.276065
ANKRD30A_87792	0.276065
TMEM160_87975	0.276065
S1PR2_88246	0.276065
FFAR4_88303	0.276065
SLAMF8_88914	0.276065
EAPP_90645	0.276065
ZNF66_90830	0.276065
MUC20_90886	0.276065
STK24_92463	0.276065
DNAJB1_92726	0.276065
MRFAP1_93096	0.276065
NDUFA12_93136	0.276065
FKBP4_92326	0.276065
SRP14_92811	0.276065
PSMA1_93331	0.276065
AKT1_26821	0.276065
SLC38A10_27875	0.276065
YIPF2_90098	0.276065
SPPL2A_92795	0.276065
KLHL7_90292	0.276065
ADAMTS2_26798	0.276065
MAP1LC3A_21677	0.276065
ABCC4_26789	0.276065
POLB_5242	0.276065
TNFAIP3_7232	0.276065
ST8SIA1_90219	0.276065
DDX20_88304	0.276065
PTGER3_25372	0.276065
CAPN5_88123	0.276065
NRG1_27601	0.276065
CFAP47_10578	0.276065
SIAH2_6313	0.276065
MAP7D3_20313	0.276065
DUSP15_91047	0.276065
OVGP1_4869	0.276065
GTF2E2_2835	0.276065
GNS_2725	0.276065
ALDOA_232	0.276065
CAPNS1_958	0.276065
FAU_2359	0.276065
ITM2B_3452	0.276065
RPS6KA1_6015	0.276065
RPL6_5953	0.276065
SPTAN1_6727	0.276065
APBB2_336	0.276065
FAM174A_2316	0.276065
HNRNPA2B1_3054	0.276065
JAK2_3466	0.276065
MNAT1_4225	0.276065
NUP133_4773	0.276065
ORMDL2_4840	0.276065
USP22_7587	0.276065
QPCT_10614	0.276065
DTWD2_10639	0.276065
SLC25A1_10744	0.276065
FAAH2_10906	0.276065
PPDPF_11184	0.276065
QPRT_11658	0.276065
MAN1C1_11683	0.276065
ASNS_12040	0.276065
DDOST_12406	0.276065
BAZ2B_12515	0.276065
TGFBI_12635	0.276065
LMBR1L_12740	0.276065
CNN1_12800	0.276065
UST_13281	0.276065
CHMP1A_13249	0.276065
IGSF10_13408	0.276065
CABLES1_13564	0.276065
KLHL28_13857	0.276065
TMEM115_14175	0.276065
ZDBF2_14134	0.276065
PEX26_14648	0.276065
USP46_14903	0.276065
GPRC5A_15162	0.276065
AR_15392	0.276065
NUDT4_15325	0.276065
MKNK2_15676	0.276065
PIK3R1_15690	0.276065
SERINC3_16216	0.276065
ZNF701_16420	0.276065
SFRP4_16667	0.276065
ZNF302_16576	0.276065
ARF3_16792	0.276065
ERRFI1_17232	0.276065
THY1_17341	0.276065
KLHL18_17560	0.276065
LARS2_18400	0.276065
LRRC75B_18797	0.276065
WASHC2A_19661	0.276065
USP36_19616	0.276065
AKNA_19647	0.276065
RUNX2_19601	0.276065
SMAP2_20277	0.276065
SLC38A3_20351	0.276065
RNF152_20508	0.276065
FAM214B_21015	0.276065
INMT_21198	0.276065
MTFR2_21186	0.276065
NUMB_21229	0.276065
GNRH2_21376	0.276065
CCDC151_21413	0.276065
CWH43_21893	0.276065
FAM168A_21839	0.276065
SMARCAD1_22000	0.276065
HOOK1_22295	0.276065
PRXL2A_22552	0.276065
CASP4_22663	0.276065
ALG10_23273	0.276065
ARRDC3_23747	0.276065
RHOBTB1_23829	0.276065
AEBP2_23887	0.276065
PDZRN3_23973	0.276065
REEP2_24279	0.276065
LPAR6_24442	0.276065
SUGP1_24642	0.276065
TMEM154_24660	0.276065
LAMTOR2_24790	0.276065
PLSCR4_25131	0.276065
ZNF598_25262	0.276065
FAM89B_25702	0.276065
ATP5F1B_26124	0.276065
DIPK2A_26077	0.276065
GREM1_26327	0.276065
LMNB1_27441	0.276065
NFKBIZ_27582	0.276065
TRIM6-TRIM34_28010	0.276065
COLQ_28649	0.276065
TRAPPC3_7327	0.276065
DNMT3B_33530	0.276065
PAN2_33857	0.276065
NEK5_88616	0.276065
HMGN4_89345	0.276065
NOTCH1_89643	0.276065
GBP6_89720	0.276065
ZKSCAN8_89876	0.276065
NPC2_90469	0.276065
ZNF724_90804	0.276065
SP140_90899	0.276065
LEPROT_91068	0.276065
VTI1B_92449	0.276065
RPL34_92542	0.276065
MRPS25_92720	0.276065
ANXA2_93121	0.276065
MRE11_4256	0.276065
CSF1R_27064	0.276065
SH3BP2_90126	0.276065
CRTAP_28374	0.276065
PTPRJ_89311	0.276065
ARGLU1_24493	0.276065
RTN4_26066	0.276065
CMTM3_90644	0.276065
FN3KRP_90446	0.276065
DAP3_92737	0.276065
ZNF43_87374	0.276065
DPY19L1_93052	0.276065
WDR78_28072	0.276065
KIF25_11075	0.270934
KRTAP21-3_12392	0.270934
HAND2_13573	0.270934
KIF19_14414	0.270934
CRIP3_14575	0.270934
ADIPOR1_17619	0.270934
TTBK1_17884	0.270934
RAB28_18650	0.270934
MPP3_18952	0.270934
TNP1_20147	0.270934
OR1N2_20569	0.270934
TACR1_20733	0.270934
B4GALT6_20855	0.270934
TRIM49B_21220	0.270934
SLC5A9_21712	0.270934
RYBP_22205	0.270934
CD200R1_22756	0.270934
BRSK2_24555	0.270934
SH3GL2_25136	0.270934
SIAH3_25353	0.270934
FCHO1_28745	0.270934
GSG1_88100	0.270934
KRTAP1-5_88339	0.270934
KNCN_88978	0.270934
SOX14_89361	0.270934
SIGLEC11_27854	0.270934
DCT_22118	0.265372
TRHR_87398	0.265372
LMOD2_88077	0.265372
IGHD_89462	0.265372
FOXG1_2475	0.265372
HAUS3_2882	0.258027
ATP6V1D_574	0.258027
HSPA4_3139	0.258027
INPP4B_3379	0.258027
VPS72_7688	0.258027
LCORL_11229	0.258027
ABTB1_11778	0.258027
GSTT1_12030	0.258027
SLIT3_12743	0.258027
ACTR1A_12784	0.258027
COG1_13984	0.258027
GTF2A1L_14086	0.258027
NT5DC3_14612	0.258027
HINT2_15614	0.258027
SETBP1_15762	0.258027
RRN3_16911	0.258027
COX7A1_18012	0.258027
ABI1_18228	0.258027
ADAMTSL2_18452	0.258027
COMTD1_18673	0.258027
CPD_20201	0.258027
SRSF8_20205	0.258027
PDCD5_21020	0.258027
EPHB4_21703	0.258027
CAD_22434	0.258027
PC_24475	0.258027
ICA1L_25012	0.258027
KSR1_25248	0.258027
DNLZ_25707	0.258027
SYT11_25959	0.258027
SLC30A4_26125	0.258027
SMIM1_26428	0.258027
SSTR2_27909	0.258027
SMIM10L2A_33668	0.258027
DAP_33810	0.258027
DTX4_88443	0.258027
CD8B2_88471	0.258027
C1QL2_89206	0.258027
GK3P_89511	0.258027
ZNF728_90553	0.258027
COL10A1_90593	0.258027
PGRMC2_91258	0.258027
FRG1_92544	0.258027
MRPL18_4265	0.258027
CARS2_91643	0.258027
DCN_27098	0.258027
OTX1_4865	0.258027
CDC37_21984	0.258027
IGFBP7_26667	0.258027
TMEM47_26705	0.258027
FOXD2_89074	0.258027
PTCD3_21428	0.245797
RHOB_22994	0.245797
IGLV2-23_88104	0.245797
GSK3B_2810	0.245797
JARID2_10461	0.245797
KCNJ15_13362	0.245797
PHF14_14209	0.245797
PATJ_20019	0.245797
STAC2_21438	0.245797
RRBP1_24348	0.245797
TMEM214_24547	0.245797
STX3_90781	0.245797
MIA2_11180	0.245797
SLC16A5_25394	0.245797
PTCHD4_27740	0.245797
TPRKB_7298	0.245797
TMEM230_7197	0.245797
BAG6_630	0.245797
LIG1_3795	0.245797
LOC100506029_3829	0.245797
ACSL1_75	0.245797
ARL6IP5_445	0.245797
CHEK1_1288	0.245797
CCNF_1076	0.245797
CALM3_940	0.245797
ICAM1_3187	0.245797
MAD2L1_3930	0.245797
MX1_4382	0.245797
NCK1_4491	0.245797
SNX13_6653	0.245797
SLC25A4_6406	0.245797
ICA1_10509	0.245797
GALK1_11100	0.245797
PQBP1_11124	0.245797
PPP1R9A_11416	0.245797
HSPH1_11423	0.245797
RIMS3_11474	0.245797
P2RX1_12120	0.245797
EXD2_12690	0.245797
ANGEL1_12745	0.245797
CPSF2_12913	0.245797
HENMT1_13410	0.245797
FIGNL1_13861	0.245797
CHD9_14449	0.245797
DVL1_14618	0.245797
DNAH1_14764	0.245797
FGD1_15345	0.245797
RPS19BP1_15609	0.245797
SPPL3_15701	0.245797
MED14_15862	0.245797
ISYNA1_15805	0.245797
AP4B1_15946	0.245797
FANCD2_16084	0.245797
IMP3_16960	0.245797
DAAM2_17050	0.245797
MGRN1_17181	0.245797
PTPMT1_18644	0.245797
PDCD1LG2_19899	0.245797
SLBP_20689	0.245797
CCDC157_20675	0.245797
TCEA3_20929	0.245797
HSDL1_21409	0.245797
EXOC3_21432	0.245797
AKTIP_21517	0.245797
LOX_21772	0.245797
CD248_22272	0.245797
SACS_22437	0.245797
XYLB_22684	0.245797
CDKN2D_22758	0.245797
AP5Z1_23127	0.245797
RNF213_23156	0.245797
KLHL12_23537	0.245797
DZIP1_23538	0.245797
ZNF711_23646	0.245797
CYBB_23808	0.245797
FANK1_24656	0.245797
ETV4_24909	0.245797
PACS1_24996	0.245797
MAK16_25337	0.245797
PGS1_25333	0.245797
DNAJC28_26653	0.245797
BMP1_26901	0.245797
ZMIZ2_7856	0.245797
SERF1B_33796	0.245797
DENND4B_87400	0.245797
RELT_87508	0.245797
DSG1_87754	0.245797
BCL2L14_87965	0.245797
SPRTN_88688	0.245797
A4GALT_88955	0.245797
JSRP1_89320	0.245797
TMTC3_89780	0.245797
FAM136A_91006	0.245797
MSANTD3_92377	0.245797
GAR1_92543	0.245797
NDUFB6_92959	0.245797
CNPY2_90671	0.245797
GDI2_92364	0.245797
SPARC_24939	0.245797
RPS3_92871	0.245797
HNRNPD_92796	0.245797
FAM222B_17525	0.245797
TNFRSF10B_23818	0.245797
DIXDC1_27114	0.245797
PDGFB_5026	0.245797
TNFRSF1B_28264	0.245797
DDC_27100	0.245797
IMPDH1_92511	0.245797
PTPRG_5614	0.245797
MUC1_4366	0.245797
IER3_3214	0.245797
PI4KA_5128	0.245797
ATP5ME_548	0.245797
HMG20B_3013	0.245797
CARMIL1_3881	0.245797
NPDC1_4650	0.245797
COX7C_1525	0.245797
CERT1_1476	0.245797
GMFB_2684	0.245797
ERO1A_2227	0.245797
GNAS_2704	0.245797
IMPDH2_3367	0.245797
KDELR1_3537	0.245797
DDX5_10544	0.245797
NOMO1_10859	0.245797
LYST_10831	0.245797
KATNBL1_10867	0.245797
CTSK_10977	0.245797
PIK3R2_11304	0.245797
TRIM44_11394	0.245797
PEX2_11507	0.245797
MRPS35_11452	0.245797
PROCA1_11481	0.245797
MCMDC2_11616	0.245797
UCP3_11605	0.245797
PTGR2_11992	0.245797
ING1_12019	0.245797
CFAP45_12282	0.245797
BCAR1_12493	0.245797
TRIM58_12526	0.245797
FILIP1L_12646	0.245797
CNR1_12673	0.245797
MTOR_12916	0.245797
MEOX2_12946	0.245797
PIP_12975	0.245797
NEK11_13133	0.245797
HERC3_13723	0.245797
SERPINF1_13962	0.245797
C9orf85_14055	0.245797
MIEN1_14439	0.245797
POLR2C_14683	0.245797
CACNB3_14748	0.245797
BGN_14858	0.245797
RPL14_15167	0.245797
CASC4_15263	0.245797
DNAJB5_15559	0.245797
C1orf115_15710	0.245797
TWISTNB_15825	0.245797
MORN4_16053	0.245797
RNF149_16146	0.245797
THSD7A_16237	0.245797
EWSR1_16433	0.245797
TMEM106A_16501	0.245797
NEGR1_16526	0.245797
PLBD2_17333	0.245797
ATXN2_17599	0.245797
ULK3_17976	0.245797
TPBG_18104	0.245797
AP5M1_18406	0.245797
PGAP1_18584	0.245797
NPTX1_18716	0.245797
HYAL2_18942	0.245797
MRPL40_18891	0.245797
ARAP3_19011	0.245797
VPS13D_19100	0.245797
PDGFRA_19329	0.245797
CAPN13_19402	0.245797
SAR1B_19540	0.245797
SLC39A10_19660	0.245797
VCX_19687	0.245797
NPL_19727	0.245797
ARMH1_19954	0.245797
TPK1_20032	0.245797
ST6GAL1_20820	0.245797
TADA2B_20792	0.245797
RNF10_20810	0.245797
AK1_20871	0.245797
USP4_20894	0.245797
ZBTB48_21203	0.245797
SCAP_21315	0.245797
N4BP3_21326	0.245797
POLA1_21929	0.245797
MATN4_21928	0.245797
MFAP2_21943	0.245797
PRR13_22266	0.245797
USP34_22277	0.245797
NUMA1_22417	0.245797
SLC50A1_22633	0.245797
RASGRF2_22718	0.245797
SGMS2_22813	0.245797
BTNL9_23451	0.245797
EFCAB3_23440	0.245797
PPIP5K1_23641	0.245797
CD93_23697	0.245797
FRRS1_24032	0.245797
MARVELD1_24143	0.245797
RNASE1_24184	0.245797
TEAD3_24452	0.245797
AP3M2_24420	0.245797
PHLDB3_25214	0.245797
PCDHB14_25238	0.245797
TMOD1_25313	0.245797
ADIPOQ_25453	0.245797
MOAP1_25790	0.245797
RTL8B_25887	0.245797
WDR26_26068	0.245797
CSF3R_25969	0.245797
MAFK_26036	0.245797
NKX3-2_26299	0.245797
TEX264_27947	0.245797
ZNF429_28114	0.245797
GCHFR_28586	0.245797
PEX19_28574	0.245797
BMERB1_28723	0.245797
NECTIN4_28925	0.245797
TIAF1_33568	0.245797
POTEJ_33659	0.245797
GPR78_33806	0.245797
RAB7B_33952	0.245797
CRKL_87359	0.245797
PER2_87673	0.245797
MTPAP_87676	0.245797
PTGES3_88184	0.245797
UBTD2_88187	0.245797
TSTD2_90522	0.245797
ATP7B_90713	0.245797
GSTM4_91003	0.245797
TUBB_93159	0.245797
BRK1_93248	0.245797
SEC22B_93258	0.245797
BTF3_92848	0.245797
PPP3CB_27716	0.245797
KIAA1217_27395	0.245797
JMJD7-PLA2G4B_27373	0.245797
CDK7_92744	0.245797
PER1_87674	0.245797
PMS1_90293	0.245797
HECTD2_89136	0.245797
ATXN7L1_24959	0.245797
SMIM12_27882	0.245797
SMARCD2_28386	0.245797
GPCPD1_91459	0.245797
CLEC18A_27021	0.245797
MSR1_91300	0.245797
CABYR_11080	0.245797
TMEM108_27965	0.245797
CDKN1C_15785	0.245797
ZNF780A_28143	0.245797
BCL2L13_28316	0.245797
CD226_1109	0.245797
EOMES_17242	0.245797
AK9_26816	0.245797
L1CAM_12063	0.245797
TMEM184B_7192	0.245797
LRIT3_21714	0.245797
NEFL_27577	0.245797
CD40_1129	0.245797
TMEM201_11195	0.245797
ADGRG6_14450	0.245797
ARMT1_14984	0.245797
MRC2_26418	0.245797
RNF220_33543	0.245797
PSMB4_14756	0.245797
EEF1A1_92893	0.245797
SORBS3_90798	0.245797
ZBTB8OS_93081	0.245797
NRCAM_13710	0.245797
ELMO3_2123	0.245797
LEPR_27437	0.241182
GLCE_11121	0.241182
MXRA8_11784	0.241182
KLK4_13884	0.241182
SERINC5_14382	0.241182
PIGQ_15382	0.241182
ZNF552_15667	0.241182
GDF11_22582	0.241182
PXDN_23717	0.241182
MAP1A_88384	0.241182
TAS2R4_89343	0.241182
RPS6KA5_27812	0.241182
DONSON_92908	0.241182
GLS_17985	0.241182
TYK2_7442	0.241182
MED11_11629	0.241182
LILRA6_11957	0.241182
UBE2R2_12354	0.241182
WDFY3_13273	0.241182
IVNS1ABP_14113	0.241182
TRMT44_14285	0.241182
FGF13_14701	0.241182
NIBAN2_15334	0.241182
NSMCE1_15487	0.241182
THRAP3_15811	0.241182
GMPS_16827	0.241182
APMAP_17559	0.241182
CFD_17475	0.241182
TBCK_17814	0.241182
NR5A2_18768	0.241182
MDH2_20964	0.241182
MTHFD2L_22349	0.241182
BCAP29_22632	0.241182
SPRY4_23247	0.241182
NDUFS4_23651	0.241182
PCSK1N_25572	0.241182
CENPS-CORT_26839	0.241182
CCDC152_88178	0.241182
PTK6_88274	0.241182
SRXN1_88916	0.241182
PIK3R4_89325	0.241182
FAM157B_91767	0.241182
SDHC_92826	0.241182
SF3A3_93129	0.241182
ARFGEF2_402	0.241182
NOP56_92455	0.241182
BCLAF1_88078	0.241182
ETFB_2245	0.227758
PPIF_5326	0.227758
HIPK3_12786	0.227758
THBS4_15457	0.227758
IRAK2_16105	0.227758
DYNC2H1_17100	0.227758
SERPINB1_17777	0.227758
CDC42SE1_17993	0.227758
NKD2_19184	0.227758
SF3B2_20354	0.227758
ZNF547_21485	0.227758
ZNF664_21809	0.227758
BCLAF3_23768	0.227758
PCGF2_24298	0.227758
PLEKHA6_25057	0.227758
SH3BP4_26167	0.227758
CLIP3_26484	0.227758
MYO15B_33889	0.227758
TEX50_88360	0.227758
CEP68_88462	0.227758
GSTA4_88791	0.227758
ABHD1_88958	0.227758
HOXB4_89034	0.227758
KLHL17_89588	0.227758
FAM207A_92909	0.227758
DBN1_90006	0.227758
GNPTAB_91286	0.227758
INKA2_15320	0.227758
LAS1L_3751	0.227758
BRD3_10545	0.227758
IFT81_12117	0.227758
ZNF425_12145	0.227758
ANK2_12685	0.227758
SEMA4G_14735	0.227758
FIP1L1_14829	0.227758
TMEM120A_17024	0.227758
SLC41A3_17557	0.227758
TMEM208_19971	0.227758
EFEMP1_20055	0.227758
RBM42_20635	0.227758
ZC2HC1C_20663	0.227758
GLB1L2_21611	0.227758
AKAP6_22240	0.227758
GPHN_23750	0.227758
U2AF1L4_23885	0.227758
PTPN14_24930	0.227758
NPIPB11_33822	0.227758
ZNF540_16462	0.227758
MFSD4A_25156	0.227758
CABIN1_88848	0.227758
TOP3B_11723	0.223144
RANBP9_15497	0.223144
LSP1_15435	0.223144
ME1_16747	0.223144
ARHGAP19_17445	0.223144
TRIM11_17963	0.223144
ZSCAN30_23139	0.223144
ST3GAL4_23716	0.223144
DAXX_1756	0.223144
COPE_1492	0.223144
HLA-B_2976	0.223144
BIRC2_703	0.223144
AURKA_586	0.223144
FOXJ3_2478	0.223144
IFIT3_3225	0.223144
LSM1_3888	0.223144
KIF18B_3598	0.223144
PLK1_5203	0.223144
RLIM_5873	0.223144
PRELID3B_6554	0.223144
SUZ12_6905	0.223144
UPF2_7557	0.223144
RBM28_10491	0.223144
PKIB_11293	0.223144
PUS1_11654	0.223144
CD72_11843	0.223144
LRRC6_12589	0.223144
MLLT3_12652	0.223144
L3MBTL4_13105	0.223144
TMED1_13620	0.223144
LSM10_14111	0.223144
SLC2A1_14159	0.223144
PFDN6_14496	0.223144
ZNF384_15033	0.223144
NUAK2_15857	0.223144
KRTCAP3_15871	0.223144
RPL7L1_16386	0.223144
TAGLN2_16703	0.223144
RBP5_17131	0.223144
ASH2L_17203	0.223144
CMTR2_17161	0.223144
VAV2_17304	0.223144
PTER_17775	0.223144
NEK9_17954	0.223144
PLA2G7_18120	0.223144
LMNA_18368	0.223144
A2ML1_18347	0.223144
MAPK8IP2_18972	0.223144
MORC2_18979	0.223144
MLKL_19044	0.223144
HIST1H4A_19159	0.223144
ATP6V0A2_19782	0.223144
PLEKHG6_19960	0.223144
ZNF572_20190	0.223144
PML_21304	0.223144
MNDA_22104	0.223144
ODF3B_22365	0.223144
SNAP91_22650	0.223144
DAZAP1_22691	0.223144
ENAH_23745	0.223144
DGKA_23732	0.223144
DSC2_24007	0.223144
IMPACT_24131	0.223144
GALNT11_24774	0.223144
SELENOM_25061	0.223144
OSGIN2_25109	0.223144
POLE_25510	0.223144
IL32_25637	0.223144
NSUN6_25930	0.223144
CIDEB_26353	0.223144
NR1H3_26446	0.223144
CRACR2B_26536	0.223144
TAF4B_26534	0.223144
IGKV3D_28174	0.223144
RELB_28340	0.223144
ELF4_87392	0.223144
IL2RB_88107	0.223144
OASL_89164	0.223144
IGHV3-20_89421	0.223144
PHF5A_92446	0.223144
TAP2_27935	0.223144
TCOF1_27945	0.223144
MYO18A_91368	0.223144
INF2_90758	0.223144
WASHC1_12639	0.223144
RAVER1_89120	0.223144
ECSCR_20772	0.223144
DPH2_91556	0.223144
DNMT1_1928	0.223144
STXBP1_6866	0.223144
TGFB3_7059	0.223144
BCAP31_644	0.223144
CCNL2_1086	0.223144
CKS1B_1362	0.223144
FOXO3_2481	0.223144
HSPA1B_3136	0.223144
LGMN_3782	0.223144
LAGE3_3716	0.223144
PNKP_5229	0.223144
SCAND1_6116	0.223144
SPCS1_6705	0.223144
TRAK2_7315	0.223144
TSEN2_7367	0.223144
TSKU_7371	0.223144
VEZF1_7649	0.223144
UBL5_7506	0.223144
ZBTB4_7824	0.223144
ANKRD20A11P_282	0.223144
CAT_999	0.223144
C6orf62_903	0.223144
DPM1_1946	0.223144
DUSP6_1993	0.223144
ECD_2021	0.223144
G3BP2_2545	0.223144
IFIT1_3219	0.223144
MEN1_4120	0.223144
NUDT5_4760	0.223144
RPS12_5976	0.223144
RPL41_5951	0.223144
RAD23A_5701	0.223144
SLK_6551	0.223144
SLC35A5_6470	0.223144
SETD1B_6264	0.223144
STK25_6852	0.223144
TFCP2_7042	0.223144
GSTM1_10645	0.223144
FAM172A_10606	0.223144
DENND2C_10695	0.223144
SPRY2_10704	0.223144
DHX32_10838	0.223144
MIER3_10870	0.223144
ZNF235_10960	0.223144
CCL28_10993	0.223144
MRPL14_11352	0.223144
ZRANB1_11395	0.223144
DHX30_11509	0.223144
SLC9A3R2_11626	0.223144
ANKMY2_11687	0.223144
HARS_12100	0.223144
RPL38_12201	0.223144
PDE4A_12444	0.223144
GAB1_12597	0.223144
DYNC1I2_12567	0.223144
ZBTB7C_12518	0.223144
TATDN3_12595	0.223144
PEX7_12544	0.223144
VIPAS39_12577	0.223144
PPP1R1A_12640	0.223144
PLAGL2_12978	0.223144
LONRF2_12966	0.223144
UQCRC1_13094	0.223144
DBP_13048	0.223144
NPTXR_13491	0.223144
MDGA2_13541	0.223144
MAF_13534	0.223144
HOXC11_13542	0.223144
SLC17A5_13556	0.223144
PPP4R3A_13639	0.223144
ZNF311_13672	0.223144
SHFL_13781	0.223144
KRT6A_13729	0.223144
BTBD11_13821	0.223144
UQCC1_13862	0.223144
THRSP_13879	0.223144
LY6E_13965	0.223144
PCDH7_14048	0.223144
NUCB1_14186	0.223144
PRICKLE4_14115	0.223144
CHKA_14315	0.223144
AZGP1_14347	0.223144
PCOLCE2_14474	0.223144
ARNT_14705	0.223144
LRRC14_14632	0.223144
EIF6_14754	0.223144
XYLT1_14824	0.223144
USP48_14990	0.223144
SHQ1_15028	0.223144
SERTAD2_15060	0.223144
PARN_15137	0.223144
FBXL18_15181	0.223144
AP3M1_15244	0.223144
TNFSF11_15297	0.223144
LZIC_15253	0.223144
RECQL5_15317	0.223144
IER5_15403	0.223144
TM9SF1_15415	0.223144
RXRB_15530	0.223144
ZBTB25_15850	0.223144
ZDHHC7_15968	0.223144
PIGH_15957	0.223144
ZNF582_16125	0.223144
TTLL5_16518	0.223144
DNAJC22_16620	0.223144
BCL7C_16578	0.223144
AC213203.1_16684	0.223144
CCDC96_16879	0.223144
ACSM5_17012	0.223144
THAP6_17125	0.223144
KREMEN2_17113	0.223144
MAP7D1_17400	0.223144
ZNF749_17415	0.223144
NID1_17441	0.223144
CLEC11A_17601	0.223144
SHROOM3_17732	0.223144
MDH1B_17665	0.223144
TSHZ3_17724	0.223144
RAI1_17776	0.223144
INSYN1_17903	0.223144
SNPH_17872	0.223144
SESN2_18106	0.223144
ABI2_18194	0.223144
B4GALNT3_18373	0.223144
NEU3_18613	0.223144
PIP5K1B_18655	0.223144
CASKIN2_18761	0.223144
PYROXD2_18709	0.223144
TRIP6_18840	0.223144
MIEF1_18800	0.223144
EMP1_18941	0.223144
OSGEP_19042	0.223144
SMKR1_19312	0.223144
BICC1_19624	0.223144
TNRC6B_19766	0.223144
CCDC183_19715	0.223144
HECTD4_19736	0.223144
TSPAN2_19795	0.223144
TMEM184C_19988	0.223144
DMWD_20157	0.223144
SLC24A2_20228	0.223144
MLLT6_20235	0.223144
PGM2L1_20327	0.223144
ZNF770_20359	0.223144
SCAF8_20502	0.223144
LPCAT3_20528	0.223144
ADM5_20591	0.223144
TELO2_20580	0.223144
VCAN_20627	0.223144
CD99_20761	0.223144
PKD2_20921	0.223144
LAMB1_21017	0.223144
CARMIL3_21103	0.223144
TEX9_21191	0.223144
YPEL2_21341	0.223144
NPY1R_21450	0.223144
EPHB3_21717	0.223144
ROMO1_21818	0.223144
RAB40B_21969	0.223144
FOXA1_22204	0.223144
BMPR1B_22142	0.223144
NDFIP2_22169	0.223144
VHL_22214	0.223144
FAP_22264	0.223144
PIGL_22244	0.223144
ADAMTS14_22360	0.223144
ANKRA2_22381	0.223144
NLK_22454	0.223144
MTFMT_22590	0.223144
ADAM12_22778	0.223144
CCDC149_23213	0.223144
ELK4_23216	0.223144
BCAS4_23317	0.223144
IL21R_23284	0.223144
MRPL16_23349	0.223144
ZNF443_23507	0.223144
TBL1XR1_23636	0.223144
WDR11_23782	0.223144
NCAM1_23834	0.223144
RFX3_24001	0.223144
ZNF763_24126	0.223144
SORCS2_24268	0.223144
RETREG3_24217	0.223144
PLXNC1_24465	0.223144
ZG16B_24450	0.223144
TIGD4_24615	0.223144
ATP6V0E2_24652	0.223144
TADA1_24771	0.223144
RAD52_24696	0.223144
LRRC58_24723	0.223144
PITPNM2_24799	0.223144
ARSD_24861	0.223144
KIAA1522_25328	0.223144
ZMAT2_25502	0.223144
CIZ1_25500	0.223144
ATP5MPL_25583	0.223144
PTPRCAP_25730	0.223144
ZBED9_25756	0.223144
SRPX2_25977	0.223144
RNASE4_25972	0.223144
RBM5_25981	0.223144
ANKRD9_26018	0.223144
OCRL_26062	0.223144
CAPS_26136	0.223144
NMNAT1_26121	0.223144
CEACAM6_26148	0.223144
STYXL1_26271	0.223144
SUSD6_26278	0.223144
NUPR1_26317	0.223144
NXPH4_26474	0.223144
TMEM11_26439	0.223144
IKZF2_26537	0.223144
ACBD7_26590	0.223144
C2orf27A_26703	0.223144
CCDC148_26974	0.223144
GPR75_27286	0.223144
LRRC70_27457	0.223144
PCDHGB4_27653	0.223144
VPS51_28062	0.223144
TLR7_28282	0.223144
SERTAD1_28385	0.223144
CLCA2_28548	0.223144
POTEG_28592	0.223144
NIN_28767	0.223144
FAM193A_28885	0.223144
CYGB_33490	0.223144
OR4F21_33522	0.223144
MTPN_33637	0.223144
POTEB_33701	0.223144
DYRK4_33846	0.223144
CERS1_33991	0.223144
SCGB3A1_87638	0.223144
XPNPEP2_87591	0.223144
GCNT1_87789	0.223144
POLR2M_88080	0.223144
LRRC40_88157	0.223144
TP53AIP1_88494	0.223144
KLF18_88456	0.223144
ACSS2_88423	0.223144
SLC35B2_88701	0.223144
TBX15_88894	0.223144
SLC5A1_88922	0.223144
RARRES1_89083	0.223144
TLCD2_89313	0.223144
CCDC158_89843	0.223144
SPON2_90625	0.223144
RNF43_91150	0.223144
TIPIN_92391	0.223144
IFT20_92541	0.223144
CCDC90B_92771	0.223144
ATP6V1G1_92765	0.223144
DBI_92888	0.223144
RPS17_93127	0.223144
ZNF700_93174	0.223144
LAMB2_21018	0.223144
RAN_92730	0.223144
TOMM7_93169	0.223144
RBM14_27760	0.223144
DUSP4_27145	0.223144
SEC11A_92814	0.223144
ZMYM2_28378	0.223144
RNF167_29012	0.223144
LMCD1_27440	0.223144
S100P_24732	0.223144
HNRNPC_93355	0.223144
EIF2A_90505	0.223144
GSTP1_2826	0.223144
PPP6R3_92552	0.223144
ACAA1_91529	0.223144
C2CD3_26942	0.223144
HGSNAT_90023	0.223144
MYZAP_27258	0.223144
ATPSCKMT_89493	0.223144
HBEGF_15347	0.223144
ENO1_2152	0.223144
APOD_357	0.223144
CFH_27007	0.223144
WDR83_90044	0.223144
OSR2_27637	0.223144
NAPA_11083	0.223144
ZNF761_92911	0.223144
EDNRA_88670	0.223144
PLAT_90323	0.223144
GLYCTK_87557	0.223144
RIC1_26646	0.223144
EIF4E2_16592	0.223144
TMEM161B_15414	0.223144
PREX2_26615	0.223144
PRTG_89256	0.223144
SRPK3_91476	0.223144
NBL1_27559	0.223144
ADAMTS13_90412	0.223144
CDH5_16945	0.223144
PLEKHA4_5189	0.223144
GPR157_18578	0.223144
ASTN2_14623	0.223144
KALRN_11939	0.223144
QPCTL_5650	0.223144
CRHR1_93383	0.223144
MAST4_13899	0.223144
ABCG2_39	0.223144
MSRB3_27537	0.223144
TLL1_7126	0.223144
TCF3_91725	0.223144
ATP6V0A1_11775	0.223144
PTMA_93152	0.223144
SORBS1_3567	0.223144
PLP1_16916	0.223144
DACT2_27091	0.223144
SYP_11176	0.223144
ENDOG_23724	0.223144
INAFM1_3368	0.223144
AP1S1_318	0.223144
LRP10_3874	0.223144
TMEM176A_7188	0.223144
TRMT11_7349	0.223144
FGFR2_2417	0.223144
GRB10_2771	0.223144
LAP3_3740	0.223144
OXA1L_4873	0.223144
SLC35A3_6466	0.223144
SMARCA4_6573	0.223144
NARS2_10934	0.223144
CEMIP_10956	0.223144
LRFN4_11101	0.223144
IBA57_11196	0.223144
IFI44_11793	0.223144
BIRC3_11879	0.223144
ATP2B1_11980	0.223144
TRAPPC5_12918	0.223144
THUMPD3_13002	0.223144
LTBP1_13100	0.223144
FAR2_13476	0.223144
ZKSCAN1_13775	0.223144
MAGEF1_14272	0.223144
BHLHE41_15633	0.223144
SH2B1_15741	0.223144
GPR180_16000	0.223144
GIMAP4_16236	0.223144
MYO1G_16274	0.223144
CPEB2_18208	0.223144
EPHX2_18456	0.223144
PEG10_18691	0.223144
KLHL15_18782	0.223144
NF1_19127	0.223144
HNRNPH3_19739	0.223144
SMG5_19986	0.223144
SPIN3_20427	0.223144
HIST3H3_20467	0.223144
ASRGL1_21976	0.223144
SBF1_22947	0.223144
PAOX_24221	0.223144
PRELP_24664	0.223144
PRRC2B_24945	0.223144
ATAD3B_25485	0.223144
CTXN1_25660	0.223144
CDC123_25951	0.223144
GPKOW_26172	0.223144
QKI_26374	0.223144
CNOT3_26659	0.223144
NAP1L5_27552	0.223144
OCLM_27618	0.223144
FYB1_28231	0.223144
FLAD1_28296	0.223144
ABHD17A_28544	0.223144
HIST1H2AM_33569	0.223144
TBC1D3H_33926	0.223144
PRSS50_87416	0.223144
KCNJ1_87767	0.223144
[truncated: 17,705 more rows]
