# Supplementary material for: Identification of Tumor Budding-Associated Genes in Breast Cancer through Transcriptomic Profiling and Network Diffusion Analysis
Source: Biomolecules. 2024 Jul 24;14(8):896. doi: 10.3390/biom14080896 (PMC11352152; doi:10.3390/biom14080896)
Supplement: Supplementary file 1 [file biomolecules-14-00896-s001.zip › Supplementary/TableS4 GO and KEGG pathway enrichment results (with MI).xlsx]

## Sheet: Sheet 1
Table S4. GO and KEGG pathway enrichment results in breast cancer
	GroupID	Category	Term	Description	LogP	Log(q-value)	Symbols	Pathway_size	GeneRatio	Count	pvalue	qvalue
GO:0006285	2_Member	GO Biological Processes	GO:0006285	base-excision repair, AP site formation	-20.2917	-16.9014	MPG,MUTYH,NTHL1,OGG1,TDG,UNG,MBD4,SMUG1,NEIL1,NEIL2	12	0.833333	10	5.10866125796608e-21	1.25485749365602e-17
GO:0035329	3_Member	GO Biological Processes	GO:0035329	hippo signaling	-19.8439	-16.5785	STK4,TEAD1,LATS1,WWTR1,LATS2,AMOTL2,SAV1,FAT4,MOB1B,AMOT,AMOTL1	18	0.611111	11	1.43258525488651e-20	2.63918018584608e-17
GO:0006957	1_Member	GO Biological Processes	GO:0006957	complement activation, alternative pathway	-16.2001	-13.198	CFB,C5,C7,C8A,C8B,C8G,C9,CFP,CFHR5	15	0.6	9	6.30826691518994e-17	6.33894803125464e-14
GO:0009223	2_Member	GO Biological Processes	GO:0009223	pyrimidine deoxyribonucleotide catabolic process	-13.0489	-10.2095	NTHL1,OGG1,TDG,UNG,MBD4,SMUG1,NEIL1,NEIL2	18	0.444444	8	8.93481763663292e-14	6.17256292133717e-11
hsa04392	3_Member	KEGG Pathway	hsa04392	Hippo signaling pathway - multiple species	-18.8812	-15.6506	NF2,TEAD1,LATS1,WWC1,WWTR1,LATS2,SAV1,FAT4,FRMD1,RASSF4,MOB1B,FRMD6	29	0.413793	12	1.31462209669081e-19	2.23556543762773e-16
GO:0006958	1_Member	GO Biological Processes	GO:0006958	complement activation, classical pathway	-24.9618	-21.4624	C1QC,C1R,C1S,C2,C4B,C4BPA,C4BPB,C5,C6,C7,C8A,C8B,C8G,C9,CFI,MASP2	39	0.410256	16	1.09195364541301e-25	3.44854560536827e-22
GO:0006956	1_Member	GO Biological Processes	GO:0006956	complement activation	-35.5565	-31.513	CFB,C1QC,C1R,C1S,C2,C4B,C4BPA,C4BPB,C5,C6,C7,C8A,C8B,C8G,C9,CFI,CFP,MASP1,FCN3,MASP2,CFHR4,CFHR3,CFHR5	57	0.403509	23	2.77677495192473e-36	3.06930819255543e-32
GO:0006244	2_Member	GO Biological Processes	GO:0006244	pyrimidine nucleotide catabolic process	-12.3884	-9.58574	NTHL1,OGG1,TDG,UNG,MBD4,SMUG1,NEIL1,NEIL2	21	0.380952	8	4.08843736751541e-13	2.59571988666648e-10
GO:0002455	1_Member	GO Biological Processes	GO:0002455	humoral immune response mediated by circulating immunoglobulin	-23.9303	-20.4888	C1QC,C1R,C1S,C2,C4B,C4BPA,C4BPB,C5,C6,C7,C8A,C8B,C8G,C9,CFI,MASP2	44	0.363636	16	1.17414981848023e-24	3.24461625426543e-21
GO:1903027	7_Member	GO Biological Processes	GO:1903027	regulation of opsonization	-6.31141	-3.93536	C4BPA,C4BPB,CFP,FCN3	11	0.363636	4	4.88194914631946e-07	0.000116049
GO:0009219	2_Member	GO Biological Processes	GO:0009219	pyrimidine deoxyribonucleotide metabolic process	-12.0112	-9.24644	NTHL1,OGG1,TDG,UNG,MBD4,SMUG1,NEIL1,NEIL2	23	0.347826	8	9.74570039163007e-13	5.66968943539591e-10
GO:0008211	5_Member	GO Biological Processes	GO:0008211	glucocorticoid metabolic process	-7.56903	-5.10532	CYP11B1,CYP11B2,CYP21A2,HSD11B2,STAR	15	0.333333	5	2.6975234937131e-08	7.8465989298748e-06
GO:0006284	2_Member	GO Biological Processes	GO:0006284	base-excision repair	-18.4463	-15.3059	MPG,MUTYH,NTHL1,OGG1,POLB,TDG,UNG,MBD4,PNKP,SMUG1,APEX2,NEIL1,NEIL2	42	0.309524	13	3.57821228555262e-19	4.94397118630945e-16
hsa03410	2_Member	KEGG Pathway	hsa03410	Base excision repair	-18.1427	-15.0286	MPG,MUTYH,NTHL1,OGG1,POLB,TDG,UNG,MBD4,PNKP,SMUG1,TDP1,NEIL1,NEIL2	44	0.295455	13	7.20028531476928e-19	9.36333573333725e-16
GO:0009264	2_Member	GO Biological Processes	GO:0009264	deoxyribonucleotide catabolic process	-11.2209	-8.47838	NTHL1,OGG1,TDG,UNG,MBD4,SMUG1,NEIL1,NEIL2	28	0.285714	8	6.01377602289788e-12	3.32366366334419e-09
GO:0046386	2_Member	GO Biological Processes	GO:0046386	deoxyribose phosphate catabolic process	-11.2209	-8.47838	NTHL1,OGG1,TDG,UNG,MBD4,SMUG1,NEIL1,NEIL2	28	0.285714	8	6.01377602289788e-12	3.32366366334419e-09
GO:0120255	5_Member	GO Biological Processes	GO:0120255	olefinic compound biosynthetic process	-4.40645	-2.15883	CYP11B1,CYP11B2,STARD3	11	0.272727	3	3.92242143093971e-05	0.00693704
hsa04610	1_Member	KEGG Pathway	hsa04610	Complement and coagulation cascades	-30.6742	-26.9317	CFB,C1QC,C1R,C1S,C2,C4B,C4BPA,C4BPB,C5,C6,C7,C8A,C8B,C8G,C9,CPB2,SERPIND1,CFI,MASP1,MASP2,CFHR4,CFHR3,CFHR5	86	0.267442	23	2.11732418429278e-31	1.17019214351496e-27
GO:0120178	5_Member	GO Biological Processes	GO:0120178	steroid hormone biosynthetic process	-9.19464	-6.60598	TSPO,CYP11B1,CYP11B2,CYP21A2,SRD5A1,STARD3,DHRS11	30	0.233333	7	6.38799004403772e-10	2.47753150668057e-07
GO:0072529	2_Member	GO Biological Processes	GO:0072529	pyrimidine-containing compound catabolic process	-10.1477	-7.47527	NTHL1,OGG1,TDG,UNG,MBD4,SMUG1,NEIL1,NEIL2	37	0.216216	8	7.11701589217216e-11	3.34757170905978e-08
GO:0006287	2_Member	GO Biological Processes	GO:0006287	base-excision repair, gap-filling	-4.06889	-1.85159	POLB,PNKP,NEIL1	14	0.214286	3	8.53312957077022e-05	0.0140736
GO:0046931	12_Member	GO Biological Processes	GO:0046931	pore complex assembly	-5.25871	-2.9476	AFDN,PDZD11,PLEKHA7,TSPAN33	19	0.210526	4	5.51179574117185e-06	0.00112823
GO:1902644	5_Member	GO Biological Processes	GO:1902644	tertiary alcohol metabolic process	-3.974	-1.76619	CYP11B1,CYP11B2,HSD11B2	15	0.2	3	0.000106169	0.017132
GO:0009394	2_Member	GO Biological Processes	GO:0009394	2'-deoxyribonucleotide metabolic process	-9.7635	-7.11794	NTHL1,OGG1,TDG,UNG,MBD4,SMUG1,NEIL1,NEIL2	41	0.195122	8	1.72384555079718e-10	7.62181071818173e-08
GO:0008207	5_Member	GO Biological Processes	GO:0008207	C21-steroid hormone metabolic process	-6.25296	-3.88616	TSPO,CYP11B1,CYP11B2,SRD5A1,STARD3	26	0.192308	5	5.58518436759057e-07	0.00012997
GO:0035330	10_Member	GO Biological Processes	GO:0035330	regulation of hippo signaling	-6.25296	-3.88616	NF2,WWC1,FRMD1,WWC2,FRMD6	26	0.192308	5	5.58518436759057e-07	0.00012997
GO:0009262	2_Member	GO Biological Processes	GO:0009262	deoxyribonucleotide metabolic process	-9.67407	-7.05381	NTHL1,OGG1,TDG,UNG,MBD4,SMUG1,NEIL1,NEIL2	42	0.190476	8	2.11803322069835e-10	8.83459630495622e-08
GO:0019692	2_Member	GO Biological Processes	GO:0019692	deoxyribose phosphate metabolic process	-9.67407	-7.05381	NTHL1,OGG1,TDG,UNG,MBD4,SMUG1,NEIL1,NEIL2	42	0.190476	8	2.11803322069835e-10	8.83459630495622e-08
GO:0042446	5_Member	GO Biological Processes	GO:0042446	hormone biosynthetic process	-8.10009	-5.61289	TSPO,CYP11B1,CYP11B2,CYP21A2,SRD5A1,STARD3,DHRS11	42	0.166667	7	7.94165214930617e-09	2.43841811194708e-06
GO:0032367	6_Member	GO Biological Processes	GO:0032367	intracellular cholesterol transport	-4.75786	-2.48152	STAR,NPC2,STARD4,TSPO2	25	0.16	4	1.74638074763684e-05	0.00329976
GO:0006220	2_Member	GO Biological Processes	GO:0006220	pyrimidine nucleotide metabolic process	-8.82416	-6.25048	NTHL1,OGG1,TDG,UNG,MBD4,SMUG1,NEIL1,NEIL2	53	0.150943	8	1.49914021972461e-09	5.61720217583532e-07
GO:0032366	6_Member	GO Biological Processes	GO:0032366	intracellular sterol transport	-4.49284	-2.24173	STAR,NPC2,STARD4,TSPO2	29	0.137931	4	3.21487647417988e-05	0.00573155
hsa04979	6_Member	KEGG Pathway	hsa04979	Cholesterol metabolism	-7.48828	-5.03024	TSPO,LPA,STAR,VDAC2,VDAC3,NPC2,STARD3	51	0.137255	7	3.24880660928559e-08	9.32745035278474e-06
GO:0006304	2_Member	GO Biological Processes	GO:0006304	DNA modification	-10.2248	-7.54298	MPG,MUTYH,NTHL1,OGG1,TDG,UNG,MBD4,SMUG1,NEIL1,NEIL2	77	0.12987	10	5.9600247908344e-11	2.8643101746197e-08
GO:0120009	6_Member	GO Biological Processes	GO:0120009	intermembrane lipid transfer	-7.3106	-4.86916	TSPO,STAR,CERT1,NPC2,STARD3,STARD5,STARD4	54	0.12963	7	4.89104952215601e-08	1.35158039748281e-05
GO:0032365	6_Member	GO Biological Processes	GO:0032365	intracellular lipid transport	-5.17682	-2.86972	STAR,CERT1,NPC2,STARD4,TSPO2	42	0.119048	5	6.65542110087674e-06	0.00134983
hsa05133	1_Member	KEGG Pathway	hsa05133	Pertussis	-8.88932	-6.30822	C1QC,C1R,C1S,C2,C4B,C4BPA,C4BPB,C5,CALM2	76	0.118421	9	1.29025614492099e-09	4.91787803398512e-07
GO:0031640	1_Member	GO Biological Processes	GO:0031640	killing of cells of another organism	-8.5902	-6.031	C5,C6,C7,C8A,C8B,C8G,C9,CFHR5,DCD	82	0.109756	9	2.56922111037598e-09	9.31111001359634e-07
GO:0141061	1_Member	GO Biological Processes	GO:0141061	disruption of cell in another organism	-8.5902	-6.031	C5,C6,C7,C8A,C8B,C8G,C9,CFHR5,DCD	82	0.109756	9	2.56922111037598e-09	9.31111001359634e-07
GO:0046621	3_Member	GO Biological Processes	GO:0046621	negative regulation of organ growth	-4.06579	-1.85159	STK4,WWC1,SAV1,WWC2	37	0.108108	4	8.59428020165838e-05	0.0140736
GO:0141060	1_Member	GO Biological Processes	GO:0141060	disruption of anatomical structure in another organism	-8.44958	-5.89744	C5,C6,C7,C8A,C8B,C8G,C9,CFHR5,DCD	85	0.105882	9	3.55155982880376e-09	1.26636021173184e-06
hsa05150	1_Member	KEGG Pathway	hsa05150	Staphylococcus aureus infection	-9.25755	-6.66121	CFB,C1QC,C1R,C1S,C2,C4B,C5,CFI,MASP1,MASP2	96	0.104167	10	5.52649691084064e-10	2.18168334281706e-07
GO:0042181	5_Member	GO Biological Processes	GO:0042181	ketone biosynthetic process	-3.09746	-0.97304	CYP11B1,CYP11B2,STARD3	29	0.103448	3	0.000798985	0.106405
GO:0016064	1_Member	GO Biological Processes	GO:0016064	immunoglobulin mediated immune response	-15.1636	-12.2505	C1QC,C1R,C1S,C2,C4B,C4BPA,C4BPB,C5,C6,C7,C8A,C8B,C8G,C9,CFI,UNG,MASP2	168	0.10119	17	6.86069806309791e-16	5.617387113028e-13
GO:0006959	1_Member	GO Biological Processes	GO:0006959	humoral immune response	-20.2269	-16.8824	CFB,C1QC,C1R,C1S,C2,C4B,C4BPA,C4BPB,C5,C6,C7,C8A,C8B,C8G,C9,CFI,CFP,MASP1,FCN3,MASP2,CFHR4,CFHR3,CFHR5	231	0.0995671	23	5.93008226020177e-21	1.31096328543651e-17
GO:0030301	6_Member	GO Biological Processes	GO:0030301	cholesterol transport	-6.47423	-4.09349	STAR,NPC2,STARD3,STARD5,STARD3NL,STARD4,TSPO2	71	0.0985915	7	3.35560824714496e-07	8.0633077739308e-05
GO:0019724	1_Member	GO Biological Processes	GO:0019724	B cell mediated immunity	-14.9481	-12.0507	C1QC,C1R,C1S,C2,C4B,C4BPA,C4BPB,C5,C6,C7,C8A,C8B,C8G,C9,CFI,UNG,MASP2	173	0.0982659	17	1.12698820067569e-15	8.89797434011576e-13
hsa00140	5_Member	KEGG Pathway	hsa00140	Steroid hormone biosynthesis	-5.57476	-3.25142	CYP11B1,CYP11B2,CYP21A2,HSD11B2,SRD5A1,DHRS11	62	0.0967742	6	2.66221025908954e-06	0.000560509
hsa04390	3_Member	KEGG Pathway	hsa04390	Hippo signaling pathway	-13.0632	-10.21	NF2,TEAD1,TP53BP2,LATS1,WWC1,CRB1,WWTR1,LATS2,SAV1,PALS1,FRMD1,MOB1B,FRMD6,AMOT,CRB2	157	0.0955414	15	8.64581379514617e-14	6.16558082469988e-11
GO:0072527	2_Member	GO Biological Processes	GO:0072527	pyrimidine-containing compound metabolic process	-7.20465	-4.77919	NTHL1,OGG1,TDG,UNG,MBD4,SMUG1,NEIL1,NEIL2	84	0.0952381	8	6.24244106700352e-08	1.66267041743559e-05
GO:0007157	14_Member	GO Biological Processes	GO:0007157	heterophilic cell-cell adhesion via plasma membrane cell adhesion molecules	-4.67313	-2.41139	NECTIN1,CRB1,FAT4,SCARF2,CRB2	53	0.0943396	5	2.12258647351999e-05	0.00387802
GO:0015918	6_Member	GO Biological Processes	GO:0015918	sterol transport	-7.08442	-4.66417	TSPO,STAR,NPC2,STARD3,STARD5,STARD3NL,STARD4,TSPO2	87	0.091954	8	8.23348426199462e-08	2.1668766260483e-05
hsa05322	1_Member	KEGG Pathway	hsa05322	Systemic lupus erythematosus	-10.1079	-7.44465	C1QC,C1R,C1S,C2,C4B,C5,C6,C7,C8A,C8B,C8G,C9	137	0.0875912	12	7.79944896948426e-11	3.59213371628215e-08
GO:0051209	16_Member	GO Biological Processes	GO:0051209	release of sequestered calcium ion into cytosol	-4.30622	-2.07228	GP1BB,HTR2B,MCOLN3,MCOLN1,MCOLN2	63	0.0793651	5	4.94057490156276e-05	0.00846677
GO:0006694	5_Member	GO Biological Processes	GO:0006694	steroid biosynthetic process	-7.2876	-4.85155	TSPO,CYP11B1,CYP11B2,CYP21A2,SRD5A1,STAR,STARD3,ACBD3,DHRS11	115	0.0782609	9	5.15708266681139e-08	1.40750156170926e-05
GO:0051283	16_Member	GO Biological Processes	GO:0051283	negative regulation of sequestering of calcium ion	-4.27311	-2.04252	GP1BB,HTR2B,MCOLN3,MCOLN1,MCOLN2	64	0.078125	5	5.33203815527617e-05	0.00906734
hsa04927	5_Member	KEGG Pathway	hsa04927	Cortisol synthesis and secretion	-4.24056	-2.0133	CYP11B1,CYP21A2,MC2R,STAR,MRAP	65	0.0769231	5	5.74702969438525e-05	0.00969844
GO:0045197	14_Member	GO Biological Processes	GO:0045197	establishment or maintenance of epithelial cell apical/basal polarity	-3.45317	-1.29048	CRB1,PDZD11,PALS1,CRB2	53	0.0754717	4	0.000352233	0.051229
GO:0002449	1_Member	GO Biological Processes	GO:0002449	lymphocyte mediated immunity	-12.6782	-9.85218	C1QC,C1R,C1S,C2,C4B,C4BPA,C4BPB,C5,C6,C7,C8A,C8B,C8G,C9,CFI,UNG,MASP2	237	0.07173	17	2.09799169603592e-13	1.40546370961729e-10
GO:0035088	14_Member	GO Biological Processes	GO:0035088	establishment or maintenance of apical/basal cell polarity	-3.33169	-1.18306	CRB1,PDZD11,PALS1,CRB2	57	0.0701754	4	0.000465918	0.0656054
GO:0061245	14_Member	GO Biological Processes	GO:0061245	establishment or maintenance of bipolar cell polarity	-3.33169	-1.18306	CRB1,PDZD11,PALS1,CRB2	57	0.0701754	4	0.000465918	0.0656054
GO:0031638	11_Member	GO Biological Processes	GO:0031638	zymogen activation	-2.59698	-0.524292	BAK1,C1R,MASP1	43	0.0697674	3	0.00252942	0.299026
GO:0002460	1_Member	GO Biological Processes	GO:0002460	adaptive immune response based on somatic recombination of immune receptors built from immunoglobulin superfamily domains	-12.3862	-9.58574	C1QC,C1R,C1S,C2,C4B,C4BPA,C4BPB,C5,C6,C7,C8A,C8B,C8G,C9,CFI,UNG,MASP2	247	0.0688259	17	4.10956692593707e-13	2.59571988666648e-10
GO:0001906	1_Member	GO Biological Processes	GO:0001906	cell killing	-6.65933	-4.25928	C5,C6,C7,C8A,C8B,C8G,C9,CFHR5,DCD	136	0.0661765	9	2.19114316379903e-07	5.50450021851882e-05
GO:0009166	2_Member	GO Biological Processes	GO:0009166	nucleotide catabolic process	-5.94904	-3.60451	NTHL1,OGG1,TDG,UNG,MBD4,SMUG1,NEIL1,NEIL2	122	0.0655738	8	1.12449689193367e-06	0.000248593
hsa05171	1_Member	KEGG Pathway	hsa05171	Coronavirus disease - COVID-19	-10.5986	-7.88751	CFB,C1QC,C1R,C1S,C2,C4B,C5,C6,C7,C8A,C8B,C8G,C9,MASP1,MASP2	232	0.0646552	15	2.52015598754746e-11	1.29565321880574e-08
GO:0002443	1_Member	GO Biological Processes	GO:0002443	leukocyte mediated immunity	-12.2967	-9.50844	C1QC,C1R,C1S,C2,C4B,C4BPA,C4BPB,C5,C6,C7,C8A,C8B,C8G,C9,CFI,PTGDS,UNG,MASP2	291	0.0618557	18	5.0504867061631e-13	3.10141971165367e-10
GO:1901292	2_Member	GO Biological Processes	GO:1901292	nucleoside phosphate catabolic process	-5.71556	-3.37964	NTHL1,OGG1,TDG,UNG,MBD4,SMUG1,NEIL1,NEIL2	131	0.0610687	8	1.92501939774645e-06	0.00041722
GO:0002253	1_Member	GO Biological Processes	GO:0002253	activation of immune response	-15.4054	-12.4758	CFB,C1QC,C1R,C1S,C2,C4B,C4BPA,C4BPB,C5,C6,C7,C8A,C8B,C8G,C9,CFI,CFP,MASP1,FCN3,MASP2,CFHR4,CFHR3,CFHR5	380	0.0605263	23	3.93226883845631e-16	3.34348720067042e-13
GO:0097553	16_Member	GO Biological Processes	GO:0097553	calcium ion transmembrane import into cytosol	-4.3489	-2.10474	BAK1,GP1BB,HTR2B,MCOLN3,MCOLN1,MCOLN2	101	0.0594059	6	4.47817292621243e-05	0.00785706
GO:0046620	3_Member	GO Biological Processes	GO:0046620	regulation of organ growth	-4.32483	-2.08751	STK4,LATS1,WWC1,LATS2,SAV1,WWC2	102	0.0588235	6	4.73335253218847e-05	0.00817502
GO:0042180	5_Member	GO Biological Processes	GO:0042180	cellular ketone metabolic process	-3.66201	-1.47584	CYP11B1,CYP11B2,HSD11B2,SRD5A1,STARD3	86	0.0581395	5	0.000217768	0.0334319
GO:0050766	7_Member	GO Biological Processes	GO:0050766	positive regulation of phagocytosis	-2.94786	-0.833784	C2,C4B,CFP,FCN3	72	0.0555556	4	0.00112755	0.146628
GO:0002252	1_Member	GO Biological Processes	GO:0002252	immune effector process	-15.6969	-12.7325	CFB,C1QC,C1R,C1S,C2,C4B,C4BPA,C4BPB,C5,C6,C7,C8A,C8B,C8G,C9,CFI,CFP,MASP1,PTGDS,UNG,FCN3,MASP2,CFHR4,CFHR3,CFHR5	457	0.0547046	25	2.00970343911505e-16	1.85118808022336e-13
GO:0006289	2_Member	GO Biological Processes	GO:0006289	nucleotide-excision repair	-2.27152	-0.230189	NTHL1,OGG1,PNKP	56	0.0535714	3	0.00535152	0.588587
hsa04925	5_Member	KEGG Pathway	hsa04925	Aldosterone synthesis and secretion	-3.39842	-1.24141	CALM2,CYP11B2,CYP21A2,MC2R,STAR	98	0.0510204	5	0.000399558	0.0573573
GO:0016125	5_Member	GO Biological Processes	GO:0016125	sterol metabolic process	-3.70572	-1.51348	CYP11B1,CYP11B2,CYP21A2,STAR,NPC2,STARD3	132	0.0454545	6	0.000196915	0.0306563
GO:0030010	9_Member	GO Biological Processes	GO:0030010	establishment of cell polarity	-3.70572	-1.51348	WWC1,CRB1,AMOTL2,AMOT,AMOTL1,CRB2	132	0.0454545	6	0.000196915	0.0306563
GO:0015850	6_Member	GO Biological Processes	GO:0015850	organic hydroxy compound transport	-4.6993	-2.43026	TSPO,STAR,NPC2,STARD3,STARD5,STARD3NL,STARD4,TSPO2	180	0.0444444	8	1.9984679152686e-05	0.00371316
GO:0046434	2_Member	GO Biological Processes	GO:0046434	organophosphate catabolic process	-4.6477	-2.38953	NTHL1,OGG1,TDG,UNG,MBD4,SMUG1,NEIL1,NEIL2	183	0.0437158	8	2.25061616937422e-05	0.00407823
GO:0006869	6_Member	GO Biological Processes	GO:0006869	lipid transport	-8.18192	-5.68249	TSPO,LPA,STAR,CERT1,NPC2,STARD10,CFHR4,STARD3,TEX2,PCTP,STARD5,STARD3NL,STARD4,STARD6,TSPO2	347	0.0432277	15	6.57774074490738e-09	2.07734449531013e-06
GO:0051282	16_Member	GO Biological Processes	GO:0051282	regulation of sequestering of calcium ion	-3.5843	-1.40113	CALM2,GP1BB,HTR2B,MCOLN3,MCOLN1,MCOLN2	139	0.0431655	6	0.000260437	0.0397068
GO:0008202	5_Member	GO Biological Processes	GO:0008202	steroid metabolic process	-6.08255	-3.72029	TSPO,CYP11B1,CYP11B2,CYP21A2,HSD11B2,SRD5A1,STAR,NPC2,STARD3,ACBD3,DHRS11	258	0.0426357	11	8.26888670985428e-07	0.000190417
GO:0008203	5_Member	GO Biological Processes	GO:0008203	cholesterol metabolic process	-3.03139	-0.914749	CYP11B1,CYP11B2,STAR,NPC2,STARD3	118	0.0423729	5	0.000930268	0.121689
GO:1901136	2_Member	GO Biological Processes	GO:1901136	carbohydrate derivative catabolic process	-4.97846	-2.68701	NUDT1,NTHL1,OGG1,TDG,UNG,MBD4,SMUG1,NEIL1,NEIL2	217	0.0414747	9	1.0508509790787e-05	0.00205586
GO:0120254	5_Member	GO Biological Processes	GO:0120254	olefinic compound metabolic process	-3.4857	-1.31143	CYP11B1,CYP11B2,HSD11B2,PTGDS,SRD5A1,STARD3	145	0.0413793	6	0.000326814	0.0488167
hsa05020	1_Member	KEGG Pathway	hsa05020	Prion disease	-5.85833	-3.51812	C1QC,C5,C6,C7,C8A,C8B,C8G,C9,VDAC2,VDAC3,SLC25A31	272	0.0404412	11	1.38569262707598e-06	0.000303302
GO:0050764	7_Member	GO Biological Processes	GO:0050764	regulation of phagocytosis	-2.42605	-0.367074	C2,C4B,CFP,FCN3	100	0.04	4	0.00374933	0.429463
GO:0007163	9_Member	GO Biological Processes	GO:0007163	establishment or maintenance of cell polarity	-4.32701	-2.08751	WWC1,CRB1,PDZD11,AMOTL2,PALS1,AMOT,AMOTL1,CRB2	203	0.0394089	8	4.70964163123341e-05	0.00817502
GO:0010876	6_Member	GO Biological Processes	GO:0010876	lipid localization	-7.6268	-5.15734	TSPO,LPA,STAR,CERT1,NPC2,STARD10,CFHR4,STARD3,TEX2,PCTP,STARD5,STARD3NL,STARD4,STARD6,TSPO2	382	0.039267	15	2.36154530389611e-08	6.96089093695071e-06
hsa05146	1_Member	KEGG Pathway	hsa05146	Amoebiasis	-2.39534	-0.338616	C8A,C8B,C8G,C9	102	0.0392157	4	0.00402398	0.458548
GO:1902652	5_Member	GO Biological Processes	GO:1902652	secondary alcohol metabolic process	-2.85877	-0.754792	CYP11B1,CYP11B2,STAR,NPC2,STARD3	129	0.0387597	5	0.00138429	0.175877
hsa04530	9_Member	KEGG Pathway	hsa04530	Tight junction	-3.12066	-0.993616	AFDN,NF2,AMOTL2,PALS1,AMOT,AMOTL1	170	0.0352941	6	0.000757423	0.101481
GO:0048640	3_Member	GO Biological Processes	GO:0048640	negative regulation of developmental growth	-2.22467	-0.196106	STK4,WWC1,SAV1,WWC2	114	0.0350877	4	0.00596122	0.636641
GO:0030216	3_Member	GO Biological Processes	GO:0030216	keratinocyte differentiation	-2.66233	-0.577875	STK4,TGM3,LATS1,LATS2,SAV1	143	0.034965	5	0.00217604	0.264317
GO:0042445	5_Member	GO Biological Processes	GO:0042445	hormone metabolic process	-3.47083	-1.30239	TSPO,CYP11B1,CYP11B2,CYP21A2,SRD5A1,STARD3,DHRS11	205	0.0341463	7	0.000338195	0.0498431
hsa04934	5_Member	KEGG Pathway	hsa04934	Cushing syndrome	-2.51119	-0.447692	CYP11B1,CYP21A2,MC2R,STAR,MRAP	155	0.0322581	5	0.00308185	0.356704
hsa04020	16_Member	KEGG Pathway	hsa04020	Calcium signaling pathway	-3.66568	-1.47648	CALM2,HTR2B,VDAC2,VDAC3,MCOLN3,MCOLN1,SLC25A31,MCOLN2	253	0.0316206	8	0.000215935	0.0333823
GO:0001667	9_Member	GO Biological Processes	GO:0001667	ameboidal-type cell migration	-2.80294	-0.703921	HTR2B,AMOTL2,STARD13,AMOT,AMOTL1,CRB2	196	0.0306122	6	0.00157421	0.197733
hsa04810	1_Member	KEGG Pathway	hsa04810	Regulation of actin cytoskeleton	-3.1843	-1.05195	C5,C6,C7,C8A,C8B,C8G,C9	229	0.0305677	7	0.000654192	0.0887252
GO:0048593	14_Member	GO Biological Processes	GO:0048593	camera-type eye morphogenesis	-2.01589	-0.00782059	BAK1,NECTIN1,CRB1,CRB2	131	0.0305344	4	0.00964072	0.982154
GO:0009913	3_Member	GO Biological Processes	GO:0009913	epidermal cell differentiation	-2.726	-0.631891	STK4,TGM3,LATS1,LATS2,MCOLN3,SAV1	203	0.0295567	6	0.00187931	0.233404
GO:0070588	16_Member	GO Biological Processes	GO:0070588	calcium ion transmembrane transport	-2.673	-0.584893	BAK1,GP1BB,HTR2B,MCOLN3,MCOLN1,MCOLN2	208	0.0288462	6	0.00212326	0.26008
GO:0034655	2_Member	GO Biological Processes	GO:0034655	nucleobase-containing compound catabolic process	-3.57862	-1.39844	NUDT1,NTHL1,OGG1,TDG,UNG,MBD4,SMUG1,NEIL1,NEIL2	330	0.0272727	9	0.000263865	0.0399538
GO:0071248	5_Member	GO Biological Processes	GO:0071248	cellular response to metal ion	-2.04923	-0.0371398	TSPO,CYP11B1,CYP11B2,OGG1,MCOLN1	200	0.025	5	0.0089283	0.918037
GO:0044270	2_Member	GO Biological Processes	GO:0044270	cellular nitrogen compound catabolic process	-3.23608	-1.09295	NUDT1,NTHL1,OGG1,TDG,UNG,MBD4,SMUG1,NEIL1,NEIL2	368	0.0244565	9	0.000580652	0.0807325
GO:0046700	2_Member	GO Biological Processes	GO:0046700	heterocycle catabolic process	-3.22769	-1.08728	NUDT1,NTHL1,OGG1,TDG,UNG,MBD4,SMUG1,NEIL1,NEIL2	369	0.0243902	9	0.00059199	0.0817945
GO:1990778	12_Member	GO Biological Processes	GO:1990778	protein localization to cell periphery	-2.31565	-0.263381	AFDN,PDZD11,MRAP,PALS1,TSPAN33,LHFPL4	246	0.0243902	6	0.00483443	0.545279
GO:0048638	3_Member	GO Biological Processes	GO:0048638	regulation of developmental growth	-2.90874	-0.797209	STK4,LATS1,RUFY3,WWC1,LATS2,SHTN1,SAV1,WWC2	330	0.0242424	8	0.00123383	0.159511
GO:1901361	2_Member	GO Biological Processes	GO:1901361	organic cyclic compound catabolic process	-3.471	-1.30239	NUDT1,NTHL1,OGG1,SRD5A1,TDG,UNG,MBD4,SMUG1,NEIL1,NEIL2	417	0.0239808	10	0.000338066	0.0498431
GO:0006816	16_Member	GO Biological Processes	GO:0006816	calcium ion transport	-2.24922	-0.214324	BAK1,GP1BB,HTR2B,MCOLN3,MCOLN1,MCOLN2	254	0.023622	6	0.00563348	0.610487
GO:0019439	2_Member	GO Biological Processes	GO:0019439	aromatic compound catabolic process	-3.07349	-0.951677	NUDT1,NTHL1,OGG1,TDG,UNG,MBD4,SMUG1,NEIL1,NEIL2	388	0.0231959	9	0.000844325	0.111769
GO:0098742	14_Member	GO Biological Processes	GO:0098742	cell-cell adhesion via plasma-membrane adhesion molecules	-2.19325	-0.168868	NECTIN1,CRB1,CDHR5,FAT4,SCARF2,CRB2	261	0.0229885	6	0.00640838	0.677847
GO:0001701	20_Member	GO Biological Processes	GO:0001701	in utero embryonic development	-3.03454	-0.915316	C6,MAFG,POLB,STK4,LATS1,CERT1,MAFF,LATS2,AMOT	393	0.0229008	9	0.000923556	0.12153
GO:0010038	5_Member	GO Biological Processes	GO:0010038	response to metal ion	-2.09144	-0.0752926	TSPO,CALM2,CYP11B1,CYP11B2,NUDT1,OGG1,MCOLN1	360	0.0194444	7	0.00810135	0.840829
