# Supplementary material for: Identification of Tumor Budding-Associated Genes in Breast Cancer through Transcriptomic Profiling and Network Diffusion Analysis
Source: Biomolecules. 2024 Jul 24;14(8):896. doi: 10.3390/biom14080896 (PMC11352152; doi:10.3390/biom14080896)
Supplement: Supplementary file 1 [file biomolecules-14-00896-s001.zip › Supplementary/TableS5 GO and KEGG pathway enrichment results (without MI).xlsx]

## Sheet: Top_go_kegg_deseq
Table S5. GO and KEGG pathway enrichment results without using MI
	GroupID	Category	Term	Description	LogP	Symbols	Pathway_size	GeneRatio	Count	pvalue	qvalue
GO:0016339	1_Member	GO Biological Processes	GO:0016339	calcium-dependent cell-cell adhesion via plasma membrane cell adhesion molecules	-12.7074	PCDHB5,PCDHB14,PCDHB13,PCDHB11,PCDHB9,PCDHB6,PCDHB4,PCDHB3,PCDHB2,PCDHB16	45	0.222222	10	1.96157e-13	1.0824e-09
GO:0007156	1_Member	GO Biological Processes	GO:0007156	homophilic cell adhesion via plasma membrane adhesion molecules	-35.9985	CEACAM6,ROBO2,PCDHA9,PCDHB5,PCDHGA10,PCDHB15,PCDHB14,PCDHB13,PCDHB12,PCDHB11,PCDHB9,PCDHB8,PCDHB7,PCDHB6,PCDHB4,PCDHB3,PCDHB2,PCDHA12,PCDHA11,PCDHA10,PCDHA8,PCDHA7,PCDHA6,PCDHA5,PCDHA4,PCDHA3,PCDHA2,PCDHA1,IGSF9,PCDHB16,IGSF21	167	0.185629	31	1.00335e-36	2.21459e-32
GO:0098742	1_Member	GO Biological Processes	GO:0098742	cell-cell adhesion via plasma-membrane adhesion molecules	-31.1296	CEACAM6,ROBO2,PCDHA9,PCDHB5,PCDHGA10,PCDHB15,PCDHB14,PCDHB13,PCDHB12,PCDHB11,PCDHB9,PCDHB8,PCDHB7,PCDHB6,PCDHB4,PCDHB3,PCDHB2,PCDHA12,PCDHA11,PCDHA10,PCDHA8,PCDHA7,PCDHA6,PCDHA5,PCDHA4,PCDHA3,PCDHA2,PCDHA1,IGSF9,PCDHB16,IGSF21,SCARF2	261	0.122605	32	7.42075e-32	8.18954e-28
hsa02010	2_Member	KEGG Pathway	hsa02010	ABC transporters	-3.73789	ABCG2,ABCA10,ABCC11,ABCC12	45	0.0888889	4	0.000182857	0.336336
hsa04930	3_Member	KEGG Pathway	hsa04930	Type II diabetes mellitus	-3.7005	CACNA1C,CACNA1D,SOCS2,ADIPOQ	46	0.0869565	4	0.000199296	0.338374
GO:0007416	1_Member	GO Biological Processes	GO:0007416	synapse assembly	-8.43013	PCDHB5,PCDHB14,PCDHB13,PCDHB11,PCDHB9,PCDHB6,PCDHB4,PCDHB3,PCDHB2,PCDHB16	117	0.0854701	10	3.71424e-09	1.63961e-05
GO:0048701	4_Member	GO Biological Processes	GO:0048701	embryonic cranial skeleton morphogenesis	-2.5465	MMP16,TBX1,TBX15	45	0.0666667	3	0.0028412	1
GO:0045776	7_Member	GO Biological Processes	GO:0045776	negative regulation of blood pressure	-2.46651	PRCP,ADIPOQ,ADM2	48	0.0625	3	0.00341581	1
GO:0007157	8_Member	GO Biological Processes	GO:0007157	heterophilic cell-cell adhesion via plasma membrane cell adhesion molecules	-2.3447	CEACAM6,IGSF21,SCARF2	53	0.0566038	3	0.00452173	1
GO:1904888	4_Member	GO Biological Processes	GO:1904888	cranial skeletal system development	-2.95591	MMP16,TBX1,TBX15,FREM1	72	0.0555556	4	0.00110684	1
GO:0002762	7_Member	GO Biological Processes	GO:0002762	negative regulation of myeloid leukocyte differentiation	-2.32186	HOXA7,LTF,ADIPOQ	54	0.0555556	3	0.00476586	1
GO:1902895	9_Member	GO Biological Processes	GO:1902895	positive regulation of miRNA transcription	-2.27756	EGR1,FOXA1,NGFR	56	0.0535714	3	0.00527766	1
GO:0035904	9_Member	GO Biological Processes	GO:0035904	aorta development	-2.17409	NGFR,ROBO2,TBX1	61	0.0491803	3	0.00669751	1
hsa04927	3_Member	KEGG Pathway	hsa04927	Cortisol synthesis and secretion	-2.09791	CACNA1C,CACNA1D,STAR	65	0.0461538	3	0.00798163	1
GO:2000630	9_Member	GO Biological Processes	GO:2000630	positive regulation of miRNA metabolic process	-2.06177	EGR1,FOXA1,NGFR	67	0.0447761	3	0.00867426	1
GO:0061337	3_Member	GO Biological Processes	GO:0061337	cardiac conduction	-2.04415	CACNA1C,CACNA1D,TMEM65	68	0.0441176	3	0.00903337	1
hsa04924	3_Member	KEGG Pathway	hsa04924	Renin secretion	-2.02682	CACNA1C,CACNA1D,CLCA2	69	0.0434783	3	0.00940108	1
GO:0042698	9_Member	GO Biological Processes	GO:0042698	ovulation cycle	-2.02682	CA12,EGR1,ROBO2	69	0.0434783	3	0.00940108	1
GO:0048704	4_Member	GO Biological Processes	GO:0048704	embryonic skeletal system morphogenesis	-2.53038	HOXA7,MMP16,TBX1,TBX15	94	0.0425532	4	0.00294862	1
GO:0060349	4_Member	GO Biological Processes	GO:0060349	bone morphogenesis	-2.44943	DLX5,LTF,MMP16,FREM1	99	0.040404	4	0.00355282	1
GO:0002027	3_Member	GO Biological Processes	GO:0002027	regulation of heart rate	-2.37304	CACNA1C,CACNA1D,ADM2,ADM5	104	0.0384615	4	0.00423607	1
GO:0098659	3_Member	GO Biological Processes	GO:0098659	inorganic cation import across plasma membrane	-2.37304	CACNA1C,CACNA1D,SLC9A2,SLC12A2	104	0.0384615	4	0.00423607	1
GO:0099587	3_Member	GO Biological Processes	GO:0099587	inorganic ion import across plasma membrane	-2.37304	CACNA1C,CACNA1D,SLC9A2,SLC12A2	104	0.0384615	4	0.00423607	1
GO:0035725	5_Member	GO Biological Processes	GO:0035725	sodium ion transmembrane transport	-2.73932	ASIC1,SLC9A2,SLC12A2,ASIC5,SLC13A5	138	0.0362319	5	0.00182256	1
GO:0034329	1_Member	GO Biological Processes	GO:0034329	cell junction assembly	-4.88149	PCDHB5,PCDHB14,PCDHB13,PCDHB11,PCDHB9,PCDHB6,PCDHB4,PCDHB3,PCDHB2,PCDHB16	283	0.0353357	10	1.31375e-05	0.0332505
GO:0050808	1_Member	GO Biological Processes	GO:0050808	synapse organization	-4.99153	PCDHB5,PCDHB14,PCDHB13,PCDHB11,PCDHB9,PCDHB6,PCDHB4,PCDHB3,PCDHB2,PCDHB16,IGSF21	337	0.0326409	11	1.0197e-05	0.0332505
GO:0048706	4_Member	GO Biological Processes	GO:0048706	embryonic skeletal system development	-2.05778	HOXA7,MMP16,TBX1,TBX15	128	0.03125	4	0.00875437	1
GO:0048705	4_Member	GO Biological Processes	GO:0048705	skeletal system morphogenesis	-3.21966	DLX5,HOXA7,LTF,MMP16,TBX1,TBX15,FREM1	227	0.030837	7	0.000603031	0.88734
GO:0060348	4_Member	GO Biological Processes	GO:0060348	bone development	-2.82527	DLX5,LTF,MMP16,OGN,TTC9,FREM1	195	0.0307692	6	0.00149531	1
GO:0007268	1_Member	GO Biological Processes	GO:0007268	chemical synaptic transmission	-4.8678	ASIC1,SNPH,PCDHB5,PCDHB14,PCDHB13,PCDHB11,PCDHB9,PCDHB6,PCDHB4,PCDHB3,PCDHB2,PCDHB16	415	0.0289157	12	1.35581e-05	0.0332505
GO:0098916	1_Member	GO Biological Processes	GO:0098916	anterograde trans-synaptic signaling	-4.8678	ASIC1,SNPH,PCDHB5,PCDHB14,PCDHB13,PCDHB11,PCDHB9,PCDHB6,PCDHB4,PCDHB3,PCDHB2,PCDHB16	415	0.0289157	12	1.35581e-05	0.0332505
GO:0099537	1_Member	GO Biological Processes	GO:0099537	trans-synaptic signaling	-4.69585	ASIC1,SNPH,PCDHB5,PCDHB14,PCDHB13,PCDHB11,PCDHB9,PCDHB6,PCDHB4,PCDHB3,PCDHB2,PCDHB16	432	0.0277778	12	2.0144e-05	0.0444618
GO:0006814	5_Member	GO Biological Processes	GO:0006814	sodium ion transport	-2.23608	ASIC1,SLC9A2,SLC12A2,ASIC5,SLC13A5	181	0.0276243	5	0.00580658	1
GO:0099536	1_Member	GO Biological Processes	GO:0099536	synaptic signaling	-4.4213	ASIC1,SNPH,PCDHB5,PCDHB14,PCDHB13,PCDHB11,PCDHB9,PCDHB6,PCDHB4,PCDHB3,PCDHB2,PCDHB16	461	0.0260304	12	3.79055e-05	0.0760592
GO:0008016	3_Member	GO Biological Processes	GO:0008016	regulation of heart contraction	-2.02327	CACNA1C,CACNA1D,ADM2,TMEM65,ADM5	204	0.0245098	5	0.00947828	1
GO:1903522	3_Member	GO Biological Processes	GO:1903522	regulation of blood circulation	-2.22736	ADRA2C,CACNA1C,CACNA1D,ADM2,TMEM65,ADM5	258	0.0232558	6	0.0059243	1
GO:0006869	2_Member	GO Biological Processes	GO:0006869	lipid transport	-2.17983	APOD,FABP4,STAR,ABCG2,ABCA10,GRAMD1B,ABCC11	348	0.0201149	7	0.00660948	1
